# Supplementary material for: A pluripotent stem cell atlas of multilineage differentiation
Source: Sci Data. 2025 Jul 15;12:1238. doi: 10.1038/s41597-025-05549-w (PMC12264163; doi:10.1038/s41597-025-05549-w)
Supplement: Supplementary file 1 — Supplementary Table 1 [file 41597_2025_5549_MOESM1_ESM.xlsx]

## Sheet: DE Analysis
p_val	avg_log2FC	pct.1	pct.2	p_val_adj	cluster	gene
0	4.0861	0.706	0.063	0	0	RP11-568A7.4--ENSG00000280707
0	4.0121	0.237	0.009	0	0	PYDC1--ENSG00000169900
0	3.78936	0.731	0.08	0	0	LINC00678--ENSG00000254934
0	3.44527	0.536	0.045	0	0	NANOG--ENSG00000111704
0	3.37583	0.524	0.057	0	0	FOXD3-AS1--ENSG00000230798
0	3.32766	0.424	0.042	0	0	RP11-69I8.2--ENSG00000236673
0	3.31722	0.24	0.011	0	0	RP11-267L5.1--ENSG00000254339
0	3.2892	0.892	0.174	0	0	RP11-1144P22.1--ENSG00000254277
0	3.27355	0.29	0.018	0	0	RP11-132A1.3--ENSG00000232301
0	3.08793	0.212	0.011	0	0	THBS2--ENSG00000186340
0	3.02412	0.211	0.019	0	0	NKX1-2--ENSG00000229544
0	2.91693	0.515	0.064	0	0	ADD2--ENSG00000075340
0	2.82345	0.688	0.116	0	0	GRID2--ENSG00000152208
0	2.78916	0.216	0.017	0	0	XXbac-BPG27H4.8--ENSG00000237923
0	2.68852	0.67	0.112	0	0	DCLK1--ENSG00000133083
0	2.67505	0.137	0.009	0	0	GDF3--ENSG00000184344
0	2.64314	0.247	0.021	0	0	EMX1--ENSG00000135638
0	2.61861	0.939	0.318	0	0	SFRP2--ENSG00000145423
0	2.61601	0.853	0.208	0	0	PTPRZ1--ENSG00000106278
0	2.57096	0.352	0.05	0	0	MUC3A--ENSG00000169894
0	2.56543	0.537	0.114	0	0	LRAT--ENSG00000121207
0	2.52935	0.249	0.028	0	0	RP11-562F9.2--ENSG00000249152
0	2.51873	0.635	0.138	0	0	MIAT--ENSG00000225783
0	2.50942	0.163	0.014	0	0	FOXD3--ENSG00000187140
0	2.50762	0.436	0.078	0	0	TUBA4A--ENSG00000127824
0	2.48634	0.455	0.081	0	0	GRM4--ENSG00000124493
0	2.48617	0.219	0.031	0	0	GLIPR1L1--ENSG00000173401
0	2.47158	0.783	0.209	0	0	NFE2L3--ENSG00000050344
0	2.41807	0.587	0.1	0	0	LINC00545--ENSG00000236094
0	2.41575	0.296	0.039	0	0	KLKB1--ENSG00000164344
0	2.41479	0.506	0.097	0	0	NMRK2--ENSG00000077009
0	2.40928	0.349	0.053	0	0	D21S2088E--ENSG00000228592
0	2.3944	0.879	0.263	0	0	SCG3--ENSG00000104112
0	2.39431	0.386	0.078	0	0	POLR3G--ENSG00000113356
0	2.38644	0.489	0.094	0	0	CYP2S1--ENSG00000167600
0	2.37759	0.13	0.01	0	0	PF4--ENSG00000163737
0	2.37687	0.959	0.631	0	0	L1TD1--ENSG00000240563
0	2.35541	0.345	0.064	0	0	LEFTY1--ENSG00000243709
0	2.35073	0.687	0.156	0	0	ZSCAN10--ENSG00000130182
0	2.34511	0.267	0.039	0	0	WSCD1--ENSG00000179314
0	2.33833	0.401	0.073	0	0	PLA2G4C--ENSG00000105499
0	2.33522	0.178	0.02	0	0	CD1D--ENSG00000158473
0	2.30641	0.253	0.037	0	0	RP11-256I9.2--ENSG00000260834
0	2.29192	0.282	0.044	0	0	HAS3--ENSG00000103044
0	2.2828	0.203	0.031	0	0	TCL1B--ENSG00000213231
0	2.22083	0.212	0.03	0	0	SNTG2--ENSG00000172554
0	2.21476	0.245	0.045	0	0	VAT1L--ENSG00000171724
0	2.21142	0.269	0.047	0	0	B3GALT5--ENSG00000183778
0	2.20862	0.814	0.312	0	0	SERPINB9--ENSG00000170542
0	2.18146	0.201	0.029	0	0	CRYBB1--ENSG00000100122
0	2.17401	0.137	0.024	0	0	CXCL5--ENSG00000163735
0	2.16332	0.199	0.029	0	0	AC116614.1--ENSG00000235688
0	2.15562	0.383	0.087	0	0	B3GNT7--ENSG00000156966
0	2.13973	0.97	0.525	0	0	POU5F1--ENSG00000204531
0	2.10921	0.819	0.236	0	0	CDA--ENSG00000158825
0	2.10191	0.615	0.146	0	0	SCGB3A2--ENSG00000164265
0	2.07739	0.148	0.023	0	0	RHOXF1-AS1--ENSG00000258545
0	2.07733	0.939	0.407	0	0	PMAIP1--ENSG00000141682
0	2.04133	0.154	0.028	0	0	NPY1R--ENSG00000164128
0	2.03424	0.147	0.022	0	0	CXCL3--ENSG00000163734
0	2.03193	0.283	0.049	0	0	NEFL--ENSG00000277586
0	2.01174	0.422	0.099	0	0	MATK--ENSG00000007264
0	2.00122	0.121	0.015	0	0	SLC6A15--ENSG00000072041
0	1.97603	0.206	0.038	0	0	EPHA1-AS1--ENSG00000229153
0	1.96792	0.213	0.042	0	0	UPK1A--ENSG00000105668
0	1.96067	0.333	0.075	0	0	AC093818.1--ENSG00000225205
0	1.95123	0.172	0.028	0	0	RP5-834N19.1--ENSG00000232650
0	1.94593	0.179	0.037	0	0	VSNL1--ENSG00000163032
0	1.92392	0.961	0.507	0	0	GAL--ENSG00000069482
0	1.89873	0.159	0.026	0	0	JPH4--ENSG00000092051
0	1.89528	0.243	0.075	0	0	FGF4--ENSG00000075388
0	1.88741	0.248	0.05	0	0	CKMT1B--ENSG00000237289
0	1.88402	0.69	0.227	0	0	VRTN--ENSG00000133980
0	1.87889	0.431	0.12	0	0	GYLTL1B--ENSG00000165905
0	1.87621	0.107	0.016	0	0	ATCAY--ENSG00000167654
0	1.8751	0.448	0.119	0	0	IL23A--ENSG00000110944
0	1.87276	0.106	0.016	0	0	SMPD5--ENSG00000204791
0	1.86205	0.12	0.023	0	0	UPK1A-AS1--ENSG00000226510
0	1.86029	0.152	0.03	0	0	CAMK2N2--ENSG00000163888
0	1.8583	0.199	0.039	0	0	GDAP1L1--ENSG00000124194
0	1.84975	0.1	0.014	0	0	RP11-624M8.1--ENSG00000237742
0	1.84623	0.636	0.152	0	0	FOXB1--ENSG00000171956
0	1.8458	0.736	0.251	0	0	PHLDA1--ENSG00000139289
0	1.84516	0.99	0.887	0	0	TUBB2B--ENSG00000137285
0	1.84346	0.112	0.016	0	0	MEDAG--ENSG00000102802
0	1.84013	0.431	0.128	0	0	VASH2--ENSG00000143494
0	1.83789	0.231	0.055	0	0	BRINP1--ENSG00000078725
0	1.8347	0.1	0.015	0	0	BDKRB2--ENSG00000168398
0	1.8339	0.802	0.318	0	0	USP44--ENSG00000136014
0	1.8332	0.49	0.146	0	0	GABRB3--ENSG00000166206
0	1.8257	0.259	0.059	0	0	HTR7--ENSG00000148680
0	1.82044	0.14	0.028	0	0	DPP10-AS1--ENSG00000235026
0	1.81794	0.269	0.061	0	0	FAM57B--ENSG00000149926
0	1.8168	0.873	0.364	0	0	IFITM1--ENSG00000185885
0	1.80881	0.1	0.015	0	0	TMEM145--ENSG00000167619
0	1.80434	0.296	0.072	0	0	DANT1--ENSG00000229335
0	1.80353	0.965	0.742	0	0	SEPHS1--ENSG00000086475
0	1.79807	0.312	0.088	0	0	RP11-132A1.4--ENSG00000232445
0	1.79751	0.36	0.087	0	0	LCK--ENSG00000182866
0	1.79558	0.327	0.098	0	0	MT1X--ENSG00000187193
0	1.78536	0.485	0.13	0	0	F2RL1--ENSG00000164251
0	1.77948	0.786	0.383	0	0	GSTT2B--ENSG00000133433
0	1.76466	0.213	0.046	0	0	BCL11A--ENSG00000119866
0	1.75953	0.149	0.031	0	0	FGF19--ENSG00000162344
0	1.75661	0.712	0.27	0	0	APOBEC3C--ENSG00000244509
0	1.75644	0.204	0.044	0	0	CKMT1A--ENSG00000223572
0	1.75429	0.826	0.539	0	0	AK4--ENSG00000162433
0	1.7364	0.356	0.087	0	0	AP000688.29--ENSG00000233393
0	1.73338	0.931	0.743	0	0	NQO2--ENSG00000124588
0	1.72709	0.546	0.143	0	0	C9orf135--ENSG00000204711
0	1.72449	0.206	0.043	0	0	TRPM3--ENSG00000083067
0	1.70144	0.143	0.031	0	0	ARID5A--ENSG00000196843
0	1.69858	0.533	0.166	0	0	PREX2--ENSG00000046889
0	1.68636	0.507	0.177	0	0	FGF2--ENSG00000138685
0	1.6786	0.267	0.086	0	0	DRAXIN--ENSG00000162490
0	1.67648	0.129	0.026	0	0	CRYGD--ENSG00000118231
0	1.67563	0.343	0.098	0	0	CHST7--ENSG00000147119
0	1.65948	0.568	0.19	0	0	ZFP42--ENSG00000179059
0	1.62564	0.193	0.049	0	0	ADCY5--ENSG00000173175
0	1.62538	0.131	0.028	0	0	PIPOX--ENSG00000179761
0	1.62298	0.145	0.031	0	0	GNA14--ENSG00000156049
0	1.62264	0.943	0.616	0	0	PLA2G16--ENSG00000176485
0	1.607	0.315	0.094	0	0	ARFGEF3--ENSG00000112379
0	1.59673	0.927	0.608	0	0	FOXH1--ENSG00000160973
0	1.58584	0.147	0.036	0	0	BEND4--ENSG00000188848
0	1.58259	0.444	0.122	0	0	PSMB8--ENSG00000204264
0	1.58234	0.14	0.041	0	0	CDX1--ENSG00000113722
0	1.57794	0.407	0.119	0	0	CTD-2306M5.1--ENSG00000248605
0	1.57469	0.994	0.939	0	0	LDHA--ENSG00000134333
0	1.56902	0.323	0.09	0	0	PIM2--ENSG00000102096
0	1.56826	0.821	0.406	0	0	DNMT3B--ENSG00000088305
0	1.56624	0.175	0.042	0	0	FXYD7--ENSG00000221946
0	1.56216	0.362	0.104	0	0	MAP4K1--ENSG00000104814
0	1.55305	0.156	0.037	0	0	POU5F1B--ENSG00000212993
0	1.54959	0.121	0.028	0	0	CTD-2265O21.3--ENSG00000267424
0	1.54127	0.213	0.062	0	0	GABRB2--ENSG00000145864
0	1.54084	0.405	0.106	0	0	CXCL12--ENSG00000107562
0	1.52743	0.452	0.133	0	0	SYT6--ENSG00000134207
0	1.50925	0.25	0.067	0	0	TCF15--ENSG00000125878
0	1.49143	0.433	0.139	0	0	SALL3--ENSG00000256463
0	1.48105	0.302	0.101	0	0	PCDH1--ENSG00000156453
0	1.48035	0.186	0.052	0	0	RBFOX3--ENSG00000167281
0	1.4737	0.712	0.299	0	0	RAB38--ENSG00000123892
0	1.46729	0.339	0.115	0	0	CTSK--ENSG00000143387
0	1.4624	0.396	0.139	0	0	ATXN7L1--ENSG00000146776
0	1.45904	0.808	0.392	0	0	PHC1--ENSG00000111752
0	1.45793	0.566	0.17	0	0	LDB2--ENSG00000169744
0	1.44873	0.51	0.171	0	0	ANOS1--ENSG00000011201
0	1.44524	0.206	0.056	0	0	TNNC2--ENSG00000101470
0	1.44283	0.176	0.048	0	0	UNC13A--ENSG00000130477
0	1.44167	0.167	0.045	0	0	AC074289.1--ENSG00000225889
0	1.43964	0.459	0.189	0	0	DSEL--ENSG00000171451
0	1.43933	0.167	0.049	0	0	ERVMER34-1--ENSG00000226887
0	1.4393	0.565	0.214	0	0	KIF1A--ENSG00000130294
0	1.4353	0.104	0.021	0	0	BHLHE41--ENSG00000123095
0	1.43116	0.182	0.061	0	0	PVT1--ENSG00000249859
0	1.4206	0.465	0.168	0	0	PMEPA1--ENSG00000124225
0	1.40937	0.693	0.357	0	0	OLFM2--ENSG00000105088
0	1.40794	0.427	0.144	0	0	GFPT2--ENSG00000131459
0	1.40602	0.271	0.082	0	0	RET--ENSG00000165731
0	1.40459	0.959	0.651	0	0	DPPA4--ENSG00000121570
0	1.39632	0.528	0.141	0	0	TMEM158--ENSG00000249992
0	1.38468	0.974	0.9	0	0	BNIP3--ENSG00000176171
0	1.38187	0.938	0.764	0	0	TERF1--ENSG00000147601
0	1.38168	0.263	0.118	0	0	SLC7A3--ENSG00000165349
0	1.36762	0.204	0.061	0	0	AIF1--ENSG00000204472
0	1.36113	0.226	0.087	0	0	UGT8--ENSG00000174607
0	1.36015	0.493	0.192	0	0	EDNRB--ENSG00000136160
0	1.35533	0.826	0.497	0	0	MDN1--ENSG00000112159
0	1.34956	0.484	0.201	0	0	ZNF589--ENSG00000164048
0	1.34645	0.491	0.196	0	0	GPR160--ENSG00000173890
0	1.3459	0.995	0.98	0	0	PGK1--ENSG00000102144
0	1.34522	0.21	0.067	0	0	GJC3--ENSG00000176402
0	1.3444	0.165	0.054	0	0	SUSD3--ENSG00000157303
0	1.33763	0.193	0.032	0	0	NEFM--ENSG00000104722
0	1.33739	0.215	0.072	0	0	DDX25--ENSG00000109832
0	1.33586	0.181	0.059	0	0	DLGAP1--ENSG00000170579
0	1.33469	0.341	0.108	0	0	ACOXL--ENSG00000153093
0	1.33397	0.38	0.144	0	0	NMU--ENSG00000109255
0	1.33085	0.157	0.05	0	0	VPS9D1-AS1--ENSG00000261373
0	1.33082	0.992	0.963	0	0	TKT--ENSG00000163931
0	1.32582	0.294	0.093	0	0	PCDH11X--ENSG00000102290
0	1.32319	0.418	0.19	0	0	ALDOC--ENSG00000109107
0	1.32176	0.587	0.239	0	0	EPHA1--ENSG00000146904
0	1.31916	0.98	0.919	0	0	IMPDH2--ENSG00000178035
0	1.31756	0.249	0.09	0	0	ZIC5--ENSG00000139800
0	1.316	0.208	0.07	0	0	PDZD4--ENSG00000067840
0	1.3107	0.139	0.039	0	0	CD7--ENSG00000173762
0	1.29916	0.275	0.105	0	0	CHAC2--ENSG00000143942
0	1.29823	0.768	0.393	0	0	PDK1--ENSG00000152256
0	1.2929	0.823	0.344	0	0	BST2--ENSG00000130303
0	1.28231	0.347	0.176	0	0	RPP25--ENSG00000178718
0	1.28208	0.248	0.096	0	0	HEY2--ENSG00000135547
0	1.27685	0.241	0.083	0	0	WBSCR17--ENSG00000185274
0	1.27306	0.297	0.11	0	0	LRP8--ENSG00000157193
0	1.27257	0.24	0.088	0	0	TRIM36--ENSG00000152503
0	1.26653	0.362	0.154	0	0	GPR143--ENSG00000101850
0	1.26579	0.892	0.694	0	0	MAD2L2--ENSG00000116670
0	1.26477	0.566	0.271	0	0	GAD1--ENSG00000128683
0	1.25966	0.337	0.134	0	0	ENPP1--ENSG00000197594
0	1.25899	0.298	0.106	0	0	B3GALT5-AS1--ENSG00000184809
0	1.255	0.643	0.389	0	0	MTHFD2--ENSG00000065911
0	1.24675	0.648	0.248	0	0	ETV4--ENSG00000175832
0	1.24645	0.429	0.188	0	0	RGS10--ENSG00000148908
0	1.24573	0.77	0.233	0	0	NODAL--ENSG00000156574
0	1.24536	0.178	0.061	0	0	SLC1A6--ENSG00000105143
0	1.24375	0.25	0.088	0	0	PIEZO2--ENSG00000154864
0	1.24014	0.435	0.169	0	0	AC005276.1--ENSG00000197462
0	1.23056	0.212	0.065	0	0	SLC38A5--ENSG00000017483
0	1.22954	0.957	0.575	0	0	CD9--ENSG00000010278
0	1.22679	0.441	0.175	0	0	ADCY2--ENSG00000078295
0	1.22115	0.753	0.402	0	0	ALDH3A2--ENSG00000072210
0	1.22037	0.451	0.216	0	0	SKA3--ENSG00000165480
0	1.21814	0.941	0.819	0	0	FAM162A--ENSG00000114023
0	1.21792	0.232	0.069	0	0	RP11-82L7.4--ENSG00000259223
0	1.21581	0.681	0.386	0	0	MTHFD1--ENSG00000100714
0	1.21085	0.361	0.206	0	0	PDGFA--ENSG00000197461
0	1.20797	0.98	0.74	0	0	TUBB2A--ENSG00000137267
0	1.20705	0.28	0.115	0	0	STOX2--ENSG00000173320
0	1.20418	0.293	0.126	0	0	EDIL3--ENSG00000164176
0	1.18999	0.25	0.101	0	0	SP8--ENSG00000164651
0	1.18907	0.423	0.201	0	0	SOCS1--ENSG00000185338
0	1.18508	0.194	0.071	0	0	TBC1D2--ENSG00000095383
0	1.17759	0.544	0.314	0	0	RRS1--ENSG00000179041
0	1.17701	0.883	0.432	0	0	ZIC2--ENSG00000043355
0	1.17304	0.314	0.141	0	0	GRB7--ENSG00000141738
0	1.161	0.254	0.106	0	0	SHISA9--ENSG00000237515
0	1.15983	0.248	0.084	0	0	PPP1R1B--ENSG00000131771
0	1.15899	0.354	0.174	0	0	LINC01315--ENSG00000229891
0	1.15544	0.906	0.526	0	0	CBR1--ENSG00000159228
0	1.14853	0.293	0.116	0	0	SMARCA2--ENSG00000080503
0	1.14606	0.409	0.157	0	0	DLGAP1-AS2--ENSG00000262001
0	1.1382	0.228	0.089	0	0	NMI--ENSG00000123609
0	1.13708	0.591	0.324	0	0	ABHD17B--ENSG00000107362
0	1.13237	0.417	0.17	0	0	APCDD1--ENSG00000154856
0	1.13108	0.71	0.44	0	0	SLC2A1--ENSG00000117394
0	1.13054	0.989	0.987	0	0	MIF--ENSG00000240972
0	1.12741	0.965	0.845	0	0	PAICS--ENSG00000128050
0	1.12456	0.482	0.231	0	0	GPRC5B--ENSG00000167191
0	1.12288	0.504	0.252	0	0	SLC16A1-AS1--ENSG00000226419
0	1.11856	0.277	0.127	0	0	C1orf233--ENSG00000228594
0	1.11582	0.198	0.074	0	0	RP11-218I7.2--ENSG00000228739
0	1.1153	0.476	0.237	0	0	NLE1--ENSG00000073536
0	1.11255	0.857	0.667	0	0	GPI--ENSG00000105220
0	1.11136	0.714	0.375	0	0	RP11-20D14.6--ENSG00000249790
0	1.11061	0.286	0.098	0	0	MFSD2A--ENSG00000168389
0	1.09703	0.513	0.221	0	0	PMEL--ENSG00000185664
0	1.09696	0.994	0.972	0	0	C1QBP--ENSG00000108561
0	1.09522	0.686	0.421	0	0	FLVCR1--ENSG00000162769
0	1.09431	0.184	0.044	0	0	POU3F1--ENSG00000185668
0	1.09379	0.42	0.194	0	0	SCNN1A--ENSG00000111319
0	1.09361	0.706	0.416	0	0	TPST2--ENSG00000128294
0	1.08598	0.314	0.133	0	0	TRNP1--ENSG00000253368
0	1.08306	0.958	0.804	0	0	SNHG8--ENSG00000269893
0	1.08283	0.465	0.221	0	0	HAGHL--ENSG00000103253
0	1.08081	0.256	0.1	0	0	JADE2--ENSG00000043143
0	1.0721	0.231	0.095	0	0	MPP2--ENSG00000108852
0	1.0674	0.968	0.612	0	0	LINC01356--ENSG00000215866
0	1.06644	0.405	0.22	0	0	FAM216A--ENSG00000204856
0	1.06211	0.8	0.482	0	0	CDT1--ENSG00000167513
0	1.06061	0.43	0.219	0	0	GNAL--ENSG00000141404
0	1.05627	0.856	0.658	0	0	NOB1--ENSG00000141101
0	1.05512	0.483	0.268	0	0	CD3EAP--ENSG00000117877
0	1.05485	0.905	0.726	0	0	CCDC85B--ENSG00000175602
0	1.05269	0.6	0.298	0	0	BUB1--ENSG00000169679
0	1.04586	0.873	0.621	0	0	C20orf27--ENSG00000101220
0	1.04497	0.802	0.419	0	0	FXYD5--ENSG00000089327
0	1.04345	0.514	0.274	0	0	SRD5A3--ENSG00000128039
0	1.04168	0.98	0.914	0	0	CCNB1IP1--ENSG00000100814
0	1.03883	0.52	0.359	0	0	LRRC75A--ENSG00000181350
0	1.02634	0.614	0.338	0	0	HPRT1--ENSG00000165704
0	1.02335	0.248	0.099	0	0	RGS16--ENSG00000143333
0	1.02279	0.677	0.376	0	0	ARG2--ENSG00000081181
0	1.02234	0.625	0.362	0	0	KRTCAP3--ENSG00000157992
0	1.02038	0.973	0.814	0	0	CTSC--ENSG00000109861
0	1.0119	0.352	0.141	0	0	KDR--ENSG00000128052
0	1.01066	0.639	0.395	0	0	PPAT--ENSG00000128059
0	1.0104	0.904	0.427	0	0	LINC01405--ENSG00000185847
0	1.00303	0.901	0.747	0	0	CENPV--ENSG00000166582
0	0.999671	0.623	0.333	0	0	CHEK2--ENSG00000183765
0	0.999526	0.682	0.427	0	0	KAT7--ENSG00000136504
0	0.992387	0.342	0.14	0	0	ADAMTS16--ENSG00000145536
0	0.990558	0.664	0.296	0	0	IQGAP2--ENSG00000145703
0	0.989341	0.579	0.342	0	0	ZNF814--ENSG00000204514
0	0.986579	0.843	0.637	0	0	ZNF581--ENSG00000171425
0	0.983908	0.314	0.136	0	0	ASPHD1--ENSG00000174939
0	0.982404	0.527	0.297	0	0	BOP1--ENSG00000261236
0	0.980629	0.546	0.28	0	0	TUNAR--ENSG00000250366
0	0.970293	0.887	0.711	0	0	ADSL--ENSG00000239900
0	0.970034	0.781	0.426	0	0	CDCA7L--ENSG00000164649
0	0.969954	0.513	0.272	0	0	CORO2A--ENSG00000106789
0	0.969286	0.964	0.862	0	0	AHCY--ENSG00000101444
0	0.967315	0.352	0.151	0	0	CACNG8--ENSG00000142408
0	0.962975	0.679	0.485	0	0	CECR5--ENSG00000069998
0	0.960409	0.966	0.869	0	0	PPA1--ENSG00000180817
0	0.959769	0.575	0.399	0	0	PAK1IP1--ENSG00000111845
0	0.95722	0.3	0.123	0	0	NFASC--ENSG00000163531
0	0.955895	0.381	0.154	0	0	PPM1N--ENSG00000213889
0	0.954881	0.975	0.893	0	0	FBL--ENSG00000105202
0	0.952966	0.728	0.329	0	0	EOMES--ENSG00000163508
0	0.951846	0.713	0.525	0	0	TSR1--ENSG00000167721
0	0.948702	0.469	0.249	0	0	DSCC1--ENSG00000136982
0	0.948347	0.455	0.255	0	0	NUP35--ENSG00000163002
0	0.945885	0.698	0.494	0	0	RPF2--ENSG00000197498
0	0.938107	0.36	0.17	0	0	EPHX3--ENSG00000105131
0	0.93162	0.832	0.646	0	0	NPM3--ENSG00000107833
0	0.930911	0.535	0.298	0	0	MTL5--ENSG00000132749
0	0.926662	0.988	0.957	0	0	ATP5H--ENSG00000167863
0	0.920666	0.685	0.409	0	0	FRAT2--ENSG00000181274
0	0.91805	0.851	0.705	0	0	NOP58--ENSG00000055044
0	0.917189	0.999	0.996	0	0	HSPD1--ENSG00000144381
0	0.91638	0.633	0.475	0	0	SLC1A5--ENSG00000105281
0	0.91598	0.897	0.746	0	0	FGFR1--ENSG00000077782
0	0.91505	0.894	0.718	0	0	LTA4H--ENSG00000111144
0	0.913127	0.846	0.342	0	0	SOX2--ENSG00000181449
0	0.909101	0.505	0.289	0	0	GRTP1--ENSG00000139835
0	0.907816	0.887	0.705	0	0	FKBP4--ENSG00000004478
0	0.902977	0.285	0.118	0	0	C19orf66--ENSG00000130813
0	0.90009	0.491	0.293	0	0	PUS7--ENSG00000091127
0	0.89911	0.624	0.433	0	0	MTHFD1L--ENSG00000120254
0	0.898635	0.577	0.39	0	0	EXOSC5--ENSG00000077348
0	0.897363	0.525	0.313	0	0	TCHP--ENSG00000139437
0	0.894959	0.999	0.995	0	0	ALDOA--ENSG00000149925
0	0.890235	0.611	0.256	0	0	THY1--ENSG00000154096
0	0.880228	0.87	0.734	0	0	PGM1--ENSG00000079739
0	0.880163	0.466	0.284	0	0	COA7--ENSG00000162377
0	0.875062	0.656	0.435	0	0	ELOVL5--ENSG00000012660
0	0.873235	0.712	0.504	0	0	LYAR--ENSG00000145220
0	0.868743	0.918	0.781	0	0	DDX21--ENSG00000165732
0	0.86628	0.567	0.361	0	0	POLR1E--ENSG00000137054
0	0.863171	0.887	0.736	0	0	ATIC--ENSG00000138363
0	0.862001	0.939	0.709	0	0	MSH2--ENSG00000095002
0	0.861178	0.922	0.794	0	0	RPL17--ENSG00000265681
0	0.861152	0.578	0.359	0	0	C9orf85--ENSG00000155621
0	0.861105	0.874	0.723	0	0	TRAP1--ENSG00000126602
0	0.860729	0.455	0.259	0	0	METTL8--ENSG00000123600
0	0.859749	0.514	0.327	0	0	KCNQ2--ENSG00000075043
0	0.857829	0.468	0.235	0	0	ENHO--ENSG00000168913
0	0.851716	0.954	0.847	0	0	EPB41L4A-AS1--ENSG00000224032
0	0.85109	0.636	0.457	0	0	WDR74--ENSG00000133316
0	0.850152	0.652	0.364	0	0	QPCT--ENSG00000115828
0	0.848992	0.487	0.253	0	0	GSTO2--ENSG00000065621
0	0.848286	0.836	0.638	0	0	RCC2--ENSG00000179051
0	0.847995	0.56	0.303	0	0	RP11-12G12.7--ENSG00000274605
0	0.845741	0.982	0.936	0	0	POLR1D--ENSG00000186184
0	0.845548	0.99	0.95	0	0	DDT--ENSG00000099977
0	0.843924	0.519	0.343	0	0	TIMM8A--ENSG00000126953
0	0.840251	0.343	0.153	0	0	RP11-849I19.1--ENSG00000263146
0	0.838454	0.702	0.467	0	0	PSMG4--ENSG00000180822
0	0.837167	0.986	0.931	0	0	ARL2--ENSG00000213465
0	0.837082	0.832	0.676	0	0	DKC1--ENSG00000130826
0	0.835655	0.565	0.365	0	0	NUDCD1--ENSG00000120526
0	0.831243	0.875	0.767	0	0	GNL3--ENSG00000163938
0	0.830065	0.436	0.217	0	0	CRMP1--ENSG00000072832
0	0.828017	0.967	0.914	0	0	AC090498.1--ENSG00000279483
0	0.823355	0.725	0.492	0	0	NOA1--ENSG00000084092
0	0.820317	0.96	0.895	0	0	RSL1D1--ENSG00000171490
0	0.818675	0.898	0.803	0	0	DARS--ENSG00000115866
0	0.817799	0.92	0.774	0	0	C19orf48--ENSG00000167747
0	0.81778	0.445	0.246	0	0	LHPP--ENSG00000107902
0	0.817276	0.422	0.176	0	0	FXYD1--ENSG00000266964
0	0.816611	0.517	0.268	0	0	FAM64A--ENSG00000129195
0	0.813322	0.913	0.799	0	0	IPO5--ENSG00000065150
0	0.812846	0.968	0.802	0	0	CNTNAP2--ENSG00000174469
0	0.811683	0.873	0.744	0	0	CEBPZ--ENSG00000115816
0	0.80869	0.777	0.581	0	0	SHMT2--ENSG00000182199
0	0.807316	0.393	0.184	0	0	CCDC109B--ENSG00000005059
0	0.807286	0.999	0.996	0	0	ENO1--ENSG00000074800
0	0.804048	0.741	0.513	0	0	RBPMS2--ENSG00000166831
0	0.804022	0.541	0.298	0	0	COMTD1--ENSG00000165644
0	0.803955	0.618	0.397	0	0	ACOT7--ENSG00000097021
0	0.799653	0.489	0.263	0	0	KLHL4--ENSG00000102271
0	0.798036	0.56	0.352	0	0	PTPN4--ENSG00000088179
0	0.790348	0.954	0.869	0	0	CAMLG--ENSG00000164615
0	0.78748	0.704	0.527	0	0	PSAT1--ENSG00000135069
0	0.785529	0.603	0.397	0	0	RNASET2--ENSG00000026297
0	0.78277	0.994	0.984	0	0	SLC25A5--ENSG00000005022
0	0.780579	0.935	0.8	0	0	SRM--ENSG00000116649
0	0.77587	0.618	0.272	0	0	MIXL1--ENSG00000185155
0	0.773071	0.973	0.863	0	0	LIN28A--ENSG00000131914
0	0.767144	0.741	0.583	0	0	NIP7--ENSG00000132603
0	0.766298	0.723	0.518	0	0	ZNF770--ENSG00000198146
0	0.761671	0.988	0.937	0	0	RPL36A--ENSG00000241343
0	0.758466	0.772	0.606	0	0	C12orf45--ENSG00000151131
0	0.75801	1	0.994	0	0	HMGA1--ENSG00000137309
0	0.757417	0.973	0.894	0	0	CYCS--ENSG00000172115
0	0.753416	0.704	0.494	0	0	GPATCH4--ENSG00000160818
0	0.747974	0.952	0.868	0	0	EIF2S3--ENSG00000130741
0	0.746814	0.955	0.892	0	0	SMS--ENSG00000102172
0	0.746194	0.767	0.584	0	0	MRPS27--ENSG00000113048
0	0.733321	0.681	0.52	0	0	RABGGTB--ENSG00000137955
0	0.732579	0.997	0.989	0	0	TOMM20--ENSG00000173726
0	0.731879	0.667	0.465	0	0	FAM175A--ENSG00000163322
0	0.730707	0.896	0.79	0	0	SLC16A1--ENSG00000155380
0	0.728534	0.864	0.731	0	0	MRPS2--ENSG00000122140
0	0.72718	0.762	0.563	0	0	MEIS3--ENSG00000105419
0	0.726515	0.844	0.451	0	0	FST--ENSG00000134363
0	0.725852	0.888	0.779	0	0	NIFK--ENSG00000155438
0	0.725592	0.787	0.582	0	0	NTHL1--ENSG00000065057
0	0.724279	0.887	0.728	0	0	RAC3--ENSG00000169750
0	0.722528	0.812	0.66	0	0	WDR43--ENSG00000163811
0	0.721965	0.608	0.429	0	0	C18orf21--ENSG00000141428
0	0.716728	0.999	0.995	0	0	HSPE1--ENSG00000115541
0	0.716141	0.814	0.646	0	0	IPO7--ENSG00000205339
0	0.713566	0.797	0.594	0	0	PWAR6--ENSG00000257151
0	0.712974	0.9	0.782	0	0	LRPPRC--ENSG00000138095
0	0.712045	0.965	0.804	0	0	UGP2--ENSG00000169764
0	0.707796	0.856	0.684	0	0	TMA16--ENSG00000198498
0	0.705154	0.764	0.566	0	0	NUDT15--ENSG00000136159
0	0.704202	0.999	0.995	0	0	ZFAS1--ENSG00000177410
0	0.700045	0.889	0.741	0	0	OXA1L--ENSG00000155463
0	0.69976	0.755	0.592	0	0	RRAS2--ENSG00000133818
0	0.698707	0.938	0.757	0	0	SEMA6A--ENSG00000092421
0	0.6976	0.48	0.276	0	0	BUB1B--ENSG00000156970
0	0.697135	0.831	0.7	0	0	MRTO4--ENSG00000053372
0	0.694601	0.573	0.361	0	0	MND1--ENSG00000121211
0	0.694165	0.429	0.221	0	0	CCDC151--ENSG00000198003
0	0.693363	0.975	0.944	0	0	RSL24D1--ENSG00000137876
0	0.688669	0.696	0.519	0	0	YARS--ENSG00000134684
0	0.686271	0.716	0.555	0	0	ENOPH1--ENSG00000145293
0	0.685743	0.613	0.408	0	0	ECSIT--ENSG00000130159
0	0.683244	0.92	0.824	0	0	EBPL--ENSG00000123179
0	0.678994	0.939	0.857	0	0	HSPA9--ENSG00000113013
0	0.678931	0.994	0.96	0	0	PSIP1--ENSG00000164985
0	0.678897	0.996	0.992	0	0	TOMM7--ENSG00000196683
0	0.67713	0.999	0.998	0	0	TPI1--ENSG00000111669
0	0.67577	0.918	0.81	0	0	LARS--ENSG00000133706
0	0.66962	0.886	0.763	0	0	EEF1E1--ENSG00000124802
0	0.66889	0.414	0.188	0	0	ATP1A2--ENSG00000018625
0	0.668735	0.869	0.486	0	0	SP5--ENSG00000204335
0	0.665929	0.796	0.674	0	0	BRIX1--ENSG00000113460
0	0.665875	0.473	0.25	0	0	LRIG1--ENSG00000144749
0	0.665335	0.958	0.884	0	0	POLR2H--ENSG00000163882
0	0.665293	0.883	0.742	0	0	SS18L2--ENSG00000008324
0	0.662244	0.627	0.416	0	0	ENO2--ENSG00000111674
0	0.660326	0.999	0.998	0	0	SLC25A6--ENSG00000169100
0	0.657661	0.76	0.621	0	0	TIMM9--ENSG00000100575
0	0.657326	0.988	0.959	0	0	SNRPN--ENSG00000128739
0	0.656661	0.816	0.645	0	0	UTP18--ENSG00000011260
0	0.656466	0.744	0.569	0	0	BCAT1--ENSG00000060982
0	0.656218	0.964	0.913	0	0	SNHG7--ENSG00000233016
0	0.655805	0.72	0.405	0	0	SLC7A8--ENSG00000092068
0	0.655736	0.872	0.66	0	0	CENPH--ENSG00000153044
0	0.655203	0.993	0.983	0	0	APRT--ENSG00000198931
0	0.65474	0.796	0.66	0	0	MRPL10--ENSG00000159111
0	0.651256	0.994	0.971	0	0	IFITM3--ENSG00000142089
0	0.650392	0.986	0.956	0	0	CNBP--ENSG00000169714
0	0.64886	0.72	0.546	0	0	NIPA2--ENSG00000140157
0	0.648735	0.867	0.47	0	0	RARRES2--ENSG00000106538
0	0.648475	0.854	0.734	0	0	TATDN1--ENSG00000147687
0	0.647083	0.779	0.623	0	0	RRP1B--ENSG00000160208
0	0.645443	0.99	0.973	0	0	GLTSCR2--ENSG00000105373
0	0.645235	0.727	0.553	0	0	MID1IP1--ENSG00000165175
0	0.641465	0.998	0.992	0	0	PGAM1--ENSG00000171314
0	0.64114	0.992	0.975	0	0	EIF4B--ENSG00000063046
0	0.639219	0.945	0.871	0	0	TAF1D--ENSG00000166012
0	0.639195	0.71	0.502	0	0	MCM5--ENSG00000100297
0	0.639156	0.838	0.667	0	0	TARS--ENSG00000113407
0	0.637982	0.998	0.991	0	0	RPS10--ENSG00000124614
0	0.637648	0.657	0.429	0	0	SNHG25--ENSG00000266402
0	0.63745	0.896	0.707	0	0	RPL39L--ENSG00000163923
0	0.634392	0.999	0.996	0	0	PABPC1--ENSG00000070756
0	0.62961	0.822	0.699	0	0	BUB3--ENSG00000154473
0	0.624402	0.996	0.989	0	0	CCT8--ENSG00000156261
0	0.624363	0.996	0.988	0	0	VDAC2--ENSG00000165637
0	0.624182	1	1	0	0	EEF2--ENSG00000167658
0	0.622019	0.993	0.965	0	0	SNRPD1--ENSG00000167088
0	0.621882	0.586	0.359	0	0	SLC27A5--ENSG00000083807
0	0.620155	0.679	0.439	0	0	CENPU--ENSG00000151725
0	0.618988	0.949	0.868	0	0	NOP56--ENSG00000101361
0	0.617416	0.976	0.945	0	0	EIF3M--ENSG00000149100
0	0.617076	0.893	0.739	0	0	CISD1--ENSG00000122873
0	0.616383	0.924	0.834	0	0	TOMM40--ENSG00000130204
0	0.614886	0.679	0.449	0	0	CHAF1A--ENSG00000167670
0	0.614428	0.692	0.434	0	0	PPP1R3B--ENSG00000173281
0	0.613211	0.828	0.687	0	0	TTC19--ENSG00000011295
0	0.612853	0.377	0.194	0	0	PIF1--ENSG00000140451
0	0.611811	0.826	0.713	0	0	EIF2A--ENSG00000144895
0	0.611239	0.999	0.999	0	0	SERBP1--ENSG00000142864
0	0.611042	0.776	0.582	0	0	IER3--ENSG00000137331
0	0.607654	0.884	0.508	0	0	OLFML3--ENSG00000116774
0	0.604552	0.944	0.847	0	0	NME1--ENSG00000239672
0	0.603968	0.984	0.942	0	0	GCSH--ENSG00000140905
0	0.602553	0.849	0.723	0	0	KXD1--ENSG00000105700
0	0.596803	0.8	0.611	0	0	DTD1--ENSG00000125821
0	0.593027	0.936	0.867	0	0	EIF3B--ENSG00000106263
0	0.591993	0.905	0.799	0	0	EXOSC7--ENSG00000075914
0	0.591441	0.973	0.928	0	0	YBX3--ENSG00000060138
0	0.584651	0.98	0.946	0	0	PPP1CC--ENSG00000186298
0	0.584623	0.808	0.667	0	0	PKN1--ENSG00000123143
0	0.584129	1	0.999	0	0	LDHB--ENSG00000111716
0	0.582736	0.364	0.138	0	0	TTYH1--ENSG00000167614
0	0.582114	0.818	0.685	0	0	IARS--ENSG00000196305
0	0.5809	0.898	0.786	0	0	SNRPA--ENSG00000077312
0	0.580337	0.973	0.681	0	0	RP11-148B6.1--ENSG00000249532
0	0.578876	0.933	0.808	0	0	GGCT--ENSG00000006625
0	0.578641	0.971	0.601	0	0	TDGF1--ENSG00000241186
0	0.577124	1	0.999	0	0	RPS17--ENSG00000182774
0	0.576894	0.997	0.988	0	0	PKM--ENSG00000067225
0	0.576735	0.988	0.974	0	0	PHB2--ENSG00000215021
0	0.571197	0.992	0.983	0	0	EIF3L--ENSG00000100129
0	0.569748	0.999	0.998	0	0	UQCRH--ENSG00000173660
0	0.568249	0.904	0.805	0	0	PMPCB--ENSG00000105819
0	0.567309	0.756	0.578	0	0	RFC4--ENSG00000163918
0	0.563445	0.998	0.982	0	0	SRSF3--ENSG00000112081
0	0.561307	0.866	0.759	0	0	PABPC4--ENSG00000090621
0	0.560022	0.564	0.331	0	0	NLGN4X--ENSG00000146938
0	0.558196	1	0.999	0	0	RPL31--ENSG00000071082
0	0.556285	0.859	0.77	0	0	ESF1--ENSG00000089048
0	0.554427	0.997	0.993	0	0	EIF3K--ENSG00000178982
0	0.553461	0.908	0.824	0	0	VKORC1--ENSG00000167397
0	0.551164	0.778	0.619	0	0	IMPA2--ENSG00000141401
0	0.548857	0.841	0.724	0	0	ZNF593--ENSG00000142684
0	0.546848	0.98	0.945	0	0	MZT2A--ENSG00000173272
0	0.545556	0.96	0.851	0	0	PHGDH--ENSG00000092621
0	0.544437	0.849	0.744	0	0	DAZAP1--ENSG00000071626
0	0.542433	0.782	0.605	0	0	CMSS1--ENSG00000184220
0	0.542386	0.969	0.937	0	0	PA2G4--ENSG00000170515
0	0.541322	0.925	0.831	0	0	MRPL12--ENSG00000262814
0	0.535967	0.988	0.953	0	0	SRSF2--ENSG00000161547
0	0.534398	0.978	0.949	0	0	EIF3D--ENSG00000100353
0	0.534035	0.967	0.901	0	0	PFDN4--ENSG00000101132
0	0.532187	0.691	0.446	0	0	ESRP1--ENSG00000104413
0	0.531789	0.974	0.941	0	0	MRPS34--ENSG00000074071
0	0.531407	0.966	0.925	0	0	AKIRIN1--ENSG00000174574
0	0.531044	0.867	0.732	0	0	CRTAP--ENSG00000170275
0	0.530335	1	0.999	0	0	RAN--ENSG00000132341
0	0.528471	0.869	0.71	0	0	FKBP1B--ENSG00000119782
0	0.524963	0.871	0.764	0	0	MRPL15--ENSG00000137547
0	0.524899	0.857	0.767	0	0	GMPS--ENSG00000163655
0	0.524742	0.898	0.72	0	0	MCM3--ENSG00000112118
0	0.522018	0.987	0.97	0	0	APEX1--ENSG00000100823
0	0.521958	0.92	0.83	0	0	C6orf48--ENSG00000204387
0	0.518478	0.832	0.671	0	0	MCM7--ENSG00000166508
0	0.517924	0.837	0.703	0	0	TMEM97--ENSG00000109084
0	0.514287	0.963	0.91	0	0	EIF5A--ENSG00000132507
0	0.513317	0.993	0.968	0	0	SRSF7--ENSG00000115875
0	0.508718	0.999	0.98	0	0	LAPTM4B--ENSG00000104341
0	0.508149	0.947	0.905	0	0	ATF4--ENSG00000128272
0	0.508029	0.998	0.99	0	0	TXN--ENSG00000136810
0	0.50621	1	1	0	0	RPL4--ENSG00000174444
0	0.506191	0.989	0.972	0	0	CCT4--ENSG00000115484
0	0.506118	0.994	0.989	0	0	NDUFB4--ENSG00000065518
0	0.504864	0.996	0.991	0	0	CCT3--ENSG00000163468
0	0.503926	0.946	0.818	0	0	WDR54--ENSG00000005448
0	0.502271	0.92	0.78	0	0	BCL2L12--ENSG00000126453
0	0.501657	0.883	0.701	0	0	GCHFR--ENSG00000137880
0	0.501566	0.992	0.983	0	0	COX5A--ENSG00000178741
0	0.500662	0.88	0.77	0	0	DCUN1D5--ENSG00000137692
0	0.499172	0.999	0.998	0	0	NCL--ENSG00000115053
0	0.498775	1	0.999	0	0	EEF1B2--ENSG00000114942
0	0.496058	0.989	0.956	0	0	CCT5--ENSG00000150753
0	0.494979	0.957	0.866	0	0	FAM136A--ENSG00000035141
0	0.494787	0.942	0.865	0	0	RPL22L1--ENSG00000163584
0	0.493876	0.866	0.677	0	0	BOLA3--ENSG00000163170
0	0.493309	0.875	0.783	0	0	SNX5--ENSG00000089006
0	0.492355	0.98	0.943	0	0	CCNG1--ENSG00000113328
0	0.490536	0.881	0.776	0	0	MRPS12--ENSG00000128626
0	0.489434	0.892	0.798	0	0	DCAF13--ENSG00000164934
0	0.489054	1	1	0	0	RPS20--ENSG00000008988
0	0.48791	0.861	0.704	0	0	ISOC2--ENSG00000063241
0	0.487181	0.881	0.735	0	0	AKR1B1--ENSG00000085662
0	0.485607	0.81	0.604	0	0	MAD2L1--ENSG00000164109
0	0.48488	0.993	0.986	0	0	TIMM13--ENSG00000099800
0	0.479789	0.94	0.883	0	0	DNAJB6--ENSG00000105993
0	0.47728	0.938	0.703	0	0	NBEAL1--ENSG00000144426
0	0.47563	0.983	0.942	0	0	TALDO1--ENSG00000177156
0	0.469295	0.984	0.949	0	0	PRKDC--ENSG00000253729
0	0.467907	0.828	0.593	0	0	IFITM2--ENSG00000185201
0	0.466463	0.997	0.997	0	0	EIF3E--ENSG00000104408
0	0.466034	0.985	0.959	0	0	PPP1R14B--ENSG00000173457
0	0.465988	0.972	0.938	0	0	NHP2--ENSG00000145912
0	0.465769	0.995	0.98	0	0	ENY2--ENSG00000120533
0	0.465423	0.952	0.868	0	0	CXADR--ENSG00000154639
0	0.464885	0.916	0.833	0	0	LSM6--ENSG00000164167
0	0.463035	0.992	0.976	0	0	CCT6A--ENSG00000146731
0	0.458848	0.99	0.972	0	0	SLIRP--ENSG00000119705
0	0.457941	0.915	0.741	0	0	NUDT1--ENSG00000106268
0	0.45736	0.999	0.987	0	0	HSPA8--ENSG00000109971
0	0.454425	0.997	0.992	0	0	PTGES3--ENSG00000110958
0	0.452562	0.99	0.978	0	0	EIF3A--ENSG00000107581
0	0.450464	0.996	0.985	0	0	SNRPF--ENSG00000139343
0	0.450049	1	0.999	0	0	BTF3--ENSG00000145741
0	0.449972	0.893	0.785	0	0	LCMT1--ENSG00000205629
0	0.449591	0.999	0.998	0	0	EEF1D--ENSG00000104529
0	0.449215	0.704	0.487	0	0	UBE2C--ENSG00000175063
0	0.447371	0.951	0.872	0	0	ATP5G1--ENSG00000159199
0	0.443159	0.996	0.989	0	0	TRMT112--ENSG00000173113
0	0.441882	0.929	0.82	0	0	NR6A1--ENSG00000148200
0	0.439842	0.938	0.862	0	0	MRPL3--ENSG00000114686
0	0.439406	1	1	0	0	RPL38--ENSG00000172809
0	0.438474	0.973	0.933	0	0	XRN2--ENSG00000088930
0	0.43088	0.955	0.912	0	0	CLNS1A--ENSG00000074201
0	0.430747	0.974	0.94	0	0	ALKBH7--ENSG00000125652
0	0.430578	0.988	0.903	0	0	TUBA1C--ENSG00000167553
0	0.428148	0.998	0.988	0	0	SNRPB--ENSG00000125835
0	0.425805	1	0.998	0	0	NAP1L1--ENSG00000187109
0	0.424082	0.938	0.876	0	0	C16orf13--ENSG00000130731
0	0.422843	1	0.999	0	0	HNRNPA1--ENSG00000135486
0	0.422258	0.937	0.881	0	0	UBA2--ENSG00000126261
0	0.421723	0.992	0.979	0	0	PRELID1--ENSG00000169230
0	0.419856	0.954	0.881	0	0	CACYBP--ENSG00000116161
0	0.418877	1	0.999	0	0	SLC25A3--ENSG00000075415
0	0.418157	0.902	0.656	0	0	KIAA0101--ENSG00000166803
0	0.416215	1	1	0	0	RPS21--ENSG00000171858
0	0.413803	0.981	0.96	0	0	VDAC1--ENSG00000213585
0	0.405796	1	0.999	0	0	RPL27--ENSG00000131469
0	0.405526	0.97	0.929	0	0	MRPL11--ENSG00000174547
0	0.403859	0.955	0.897	0	0	PARP1--ENSG00000143799
0	0.403826	0.942	0.878	0	0	TMEM147--ENSG00000105677
0	0.402925	0.949	0.814	0	0	CKS1B--ENSG00000173207
0	0.402755	0.996	0.988	0	0	SSBP1--ENSG00000106028
0	0.401327	0.979	0.953	0	0	PSMB2--ENSG00000126067
0	0.398858	0.999	0.999	0	0	ATP5G2--ENSG00000135390
0	0.395564	0.964	0.93	0	0	TOMM22--ENSG00000100216
0	0.39443	0.99	0.977	0	0	NME4--ENSG00000103202
0	0.393603	0.989	0.974	0	0	RBMX--ENSG00000147274
0	0.392631	0.98	0.952	0	0	TRIM28--ENSG00000130726
0	0.392156	1	1	0	0	RPL23--ENSG00000125691
0	0.389492	0.973	0.928	0	0	PSMB4--ENSG00000159377
0	0.387441	0.983	0.966	0	0	UBE2D2--ENSG00000131508
0	0.385892	0.994	0.991	0	0	SNRPD2--ENSG00000125743
0	0.383181	0.772	0.47	0	0	CA11--ENSG00000063180
0	0.382668	0.931	0.826	0	0	CTBP2--ENSG00000175029
0	0.3799	0.888	0.728	0	0	SFRP1--ENSG00000104332
0	0.379839	0.94	0.825	0	0	RBPMS--ENSG00000157110
0	0.379768	0.982	0.947	0	0	LSM5--ENSG00000106355
0	0.379015	0.95	0.893	0	0	TCP1--ENSG00000120438
0	0.378948	0.991	0.97	0	0	RANBP1--ENSG00000099901
0	0.378707	0.986	0.963	0	0	EIF4A1--ENSG00000161960
0	0.378619	0.99	0.979	0	0	EIF3H--ENSG00000147677
0	0.375707	0.995	0.977	0	0	NASP--ENSG00000132780
0	0.374638	0.997	0.995	0	0	SEC11A--ENSG00000140612
0	0.373329	0.905	0.576	0	0	CRABP1--ENSG00000166426
0	0.369243	0.935	0.796	0	0	CHCHD10--ENSG00000250479
0	0.368989	0.962	0.922	0	0	AKR1A1--ENSG00000117448
0	0.366513	1	1	0	0	SET--ENSG00000119335
0	0.366244	0.965	0.923	0	0	OLA1--ENSG00000138430
0	0.365223	1	0.999	0	0	PPIA--ENSG00000196262
0	0.362862	0.971	0.922	0	0	ENSA--ENSG00000143420
0	0.362138	0.96	0.873	0	0	RPA3--ENSG00000106399
0	0.358897	0.994	0.991	0	0	ATP5O--ENSG00000241837
0	0.358107	0.98	0.964	0	0	EIF3I--ENSG00000084623
0	0.358049	0.994	0.982	0	0	ANP32B--ENSG00000136938
0	0.356433	1	1	0	0	RPL27A--ENSG00000166441
0	0.355666	0.983	0.933	0	0	TSTD1--ENSG00000215845
0	0.353606	0.984	0.967	0	0	COX7A2L--ENSG00000115944
0	0.353431	0.93	0.795	0	0	DUT--ENSG00000128951
0	0.349141	0.995	0.99	0	0	XRCC5--ENSG00000079246
0	0.347188	1	1	0	0	NPM1--ENSG00000181163
0	0.34251	0.987	0.981	0	0	EIF3G--ENSG00000130811
0	0.342134	0.982	0.955	0	0	CCT7--ENSG00000135624
0	0.34179	0.983	0.972	0	0	GDI2--ENSG00000057608
0	0.34128	0.991	0.967	0	0	DEK--ENSG00000124795
0	0.340685	0.989	0.981	0	0	SNU13--ENSG00000100138
0	0.332847	0.883	0.614	0	0	CDH1--ENSG00000039068
0	0.330082	0.986	0.971	0	0	CCT2--ENSG00000166226
0	0.329575	0.997	0.995	0	0	PCBP2--ENSG00000197111
0	0.329365	1	0.997	0	0	H2AFZ--ENSG00000164032
0	0.327489	0.927	0.652	0	0	CLDN7--ENSG00000181885
0	0.326998	0.983	0.96	0	0	EIF1AX--ENSG00000173674
0	0.325365	0.991	0.976	0	0	LSM4--ENSG00000130520
0	0.325161	0.997	0.992	0	0	SAP18--ENSG00000150459
0	0.324986	0.995	0.993	0	0	EIF3F--ENSG00000175390
0	0.321098	0.995	0.989	0	0	SNRPD3--ENSG00000100028
0	0.319319	0.981	0.962	0	0	PSMA1--ENSG00000129084
0	0.318978	0.988	0.966	0	0	PSMA3--ENSG00000100567
0	0.318363	0.991	0.98	0	0	PHB--ENSG00000167085
0	0.316252	0.906	0.784	0	0	HMGB2--ENSG00000164104
0	0.313084	0.993	0.985	0	0	NOP10--ENSG00000182117
0	0.312469	1	1	0	0	UBA52--ENSG00000221983
0	0.310881	1	1	0	0	YBX1--ENSG00000065978
0	0.309014	0.992	0.99	0	0	ATP5D--ENSG00000099624
0	0.308509	0.999	0.996	0	0	ATP5I--ENSG00000169020
0	0.304129	0.999	0.994	0	0	SNRPE--ENSG00000182004
0	0.304069	0.988	0.94	0	0	DMKN--ENSG00000161249
0	0.300496	0.997	0.995	0	0	CLTA--ENSG00000122705
0	0.300338	0.984	0.973	0	0	MYL6B--ENSG00000196465
0	0.295874	0.988	0.976	0	0	RAB13--ENSG00000143545
0	0.283842	1	1	0	0	COX7C--ENSG00000127184
0	0.279036	1	1	0	0	RPL22--ENSG00000116251
0	0.268346	0.999	0.998	0	0	MT-ND5--ENSG00000198786
0	0.267826	1	1	0	0	RPS26--ENSG00000197728
0	0.264775	1	1	0	0	FAU--ENSG00000149806
0	0.264539	1	1	0	0	RPL7--ENSG00000147604
0	0.260874	1	0.999	0	0	TUBB--ENSG00000196230
0	0.260491	0.99	0.961	0	0	GSTO1--ENSG00000148834
0	0.258965	1	0.999	0	0	HMGB1--ENSG00000189403
0	0.255283	0.997	0.995	0	0	ATP5B--ENSG00000110955
0	0.254775	0.999	0.999	0	0	COX4I1--ENSG00000131143
0	0.252912	0.706	0.463	0	0	TOP2A--ENSG00000131747
0	0.252512	0.999	0.999	0	0	SUMO2--ENSG00000188612
2.99975863351628e-307	0.956138	0.389	0.217	7.65688391205029e-303	0	AASS--ENSG00000008311
9.93014947292654e-307	0.284229	0.987	0.974	2.5346706529645e-302	0	GADD45GIP1--ENSG00000179271
1.64886799252065e-306	0.563318	0.77	0.622	4.20873555090896e-302	0	TIMM10--ENSG00000134809
4.54073985918631e-306	0.948804	0.298	0.139	1.15902384905731e-301	0	ITPR2--ENSG00000123104
1.57844999381105e-304	1.02604	0.239	0.1	4.0289936092027e-300	0	CRIP3--ENSG00000146215
5.09493565205266e-304	1.06648	0.221	0.088	1.30048232518644e-299	0	ITGA2B--ENSG00000005961
5.39522456300155e-303	1.6236	0.135	0.041	1.37713106970615e-298	0	CHAC1--ENSG00000128965
9.18710444796691e-303	0.328884	0.76	0.513	2.34500841034355e-298	0	PLPP2--ENSG00000141934
1.92166500366548e-302	0.603989	0.758	0.612	4.90504992185613e-298	0	AZIN1--ENSG00000155096
1.37007305995139e-300	0.946251	0.375	0.207	3.49711148552592e-296	0	CTC-524C5.2--ENSG00000263272
1.99182549568061e-300	0.524703	0.826	0.723	5.08413457772476e-296	0	LARP1--ENSG00000155506
4.63397195627051e-300	0.344967	0.965	0.887	1.18282134183805e-295	0	UBE2S--ENSG00000108106
2.845011864687e-299	0.542764	0.591	0.365	7.26189278461357e-295	0	LINC00467--ENSG00000153363
3.80768618010518e-298	0.513634	0.815	0.715	9.71911897471847e-294	0	NUDT21--ENSG00000167005
4.49960802084014e-297	0.601744	0.722	0.596	1.14852494731945e-292	0	ELP2--ENSG00000134759
1.07955083336569e-296	0.474531	0.789	0.604	2.75555350216592e-292	0	PCNA--ENSG00000132646
1.27239246074947e-296	0.562207	0.754	0.558	3.24778175606303e-292	0	BLVRB--ENSG00000090013
8.45530374424014e-295	0.424397	0.896	0.82	2.15821628071729e-290	0	PSMG2--ENSG00000128789
8.78241563523412e-294	0.609007	0.688	0.507	2.24171159089351e-289	0	MCM4--ENSG00000104738
1.61584633307083e-293	0.761953	0.365	0.188	4.1244477651633e-289	0	HERC5--ENSG00000138646
1.55974325849015e-292	0.3851	0.997	0.975	3.9812446672961e-288	0	CD24--ENSG00000272398
3.01228631639485e-292	0.453479	0.868	0.744	7.68886082259786e-288	0	EXOSC8--ENSG00000120699
8.19040552995968e-292	0.562974	0.624	0.397	2.09060101152221e-287	0	FSD1--ENSG00000105255
9.82309424704622e-292	0.337571	0.791	0.556	2.50734480655855e-287	0	BEX2--ENSG00000133134
5.62423463502647e-291	1.38179	0.139	0.044	1.43558589059051e-286	0	MBNL3--ENSG00000076770
1.35080313568826e-290	1.4928	0.103	0.026	3.44792500384429e-286	0	TERT--ENSG00000164362
1.49354939574292e-290	0.325047	0.971	0.943	3.81228483263381e-286	0	LSM2--ENSG00000204392
3.23250042548495e-290	1.00286	0.266	0.12	8.25095733605033e-286	0	ACAP1--ENSG00000072818
3.7315800798863e-290	0.285449	0.985	0.971	9.52485815390977e-286	0	STOML2--ENSG00000165283
6.26168509938594e-290	0.499032	0.806	0.678	1.59829512161826e-285	0	CMC1--ENSG00000187118
8.5852233741429e-290	0.319323	0.971	0.911	2.19137826624998e-285	0	SRI--ENSG00000075142
1.99039984331017e-289	0.812506	0.521	0.352	5.08049560004921e-285	0	CDCA7--ENSG00000144354
2.08268857289662e-289	0.410185	0.843	0.757	5.31606258231862e-285	0	IER2--ENSG00000160888
2.93492849031341e-289	0.94709	0.243	0.103	7.49140497152498e-285	0	TSGA10IP--ENSG00000175513
4.28701335762403e-288	0.446703	0.881	0.81	1.09426015953353e-283	0	SYPL1--ENSG00000008282
2.3663178003974e-287	0.558537	0.709	0.506	6.04002618551438e-283	0	CERS4--ENSG00000090661
2.60424583592102e-287	0.284425	0.986	0.977	6.6473374961884e-283	0	NONO--ENSG00000147140
1.12926197850475e-286	0.928204	0.215	0.086	2.88244120013337e-282	0	GAPLINC--ENSG00000266835
1.37834833286725e-286	0.560251	0.26	0.118	3.51823411964365e-282	0	PROCR--ENSG00000101000
2.64600432332905e-286	0.630838	0.527	0.32	6.7539260352974e-282	0	IL17RD--ENSG00000144730
3.09233991307546e-285	0.689844	0.341	0.169	7.8931976281251e-281	0	RHOH--ENSG00000168421
3.57638488831958e-285	0.574293	0.748	0.634	9.12872242743572e-281	0	ABCE1--ENSG00000164163
2.91371706094186e-284	0.38275	0.918	0.845	7.4372627980541e-280	0	IGBP1--ENSG00000089289
5.62461950621491e-284	0.431316	0.913	0.855	1.43568412896136e-279	0	HNRNPH1--ENSG00000169045
1.1410171088311e-283	1.2263	0.2	0.08	2.91244617029138e-279	0	EVI5L--ENSG00000142459
3.19509393957861e-283	0.891016	0.468	0.307	8.15547728077441e-279	0	NOP16--ENSG00000048162
7.20311721664117e-283	0.392523	0.895	0.76	1.83859566954766e-278	0	HELLS--ENSG00000119969
9.19435218005058e-282	1.05468	0.137	0.042	2.34685839395791e-277	0	AP002856.5--ENSG00000231698
1.31653561680513e-281	0.797158	0.391	0.213	3.3604571618951e-277	0	NME2--ENSG00000243678
1.41622798065976e-281	0.697939	0.384	0.204	3.61492192063404e-277	0	RIMS2--ENSG00000176406
1.42514288711064e-281	1.31508	0.117	0.033	3.6376772193499e-277	0	RP3-414A15.10--ENSG00000258603
2.20024023977981e-281	0.83223	0.227	0.095	5.61611321203796e-277	0	VLDLR-AS1--ENSG00000236404
8.52534310382096e-281	1.4434	0.1	0.025	2.1760938272503e-276	0	GABBR2--ENSG00000136928
6.21924482501126e-280	0.282762	0.99	0.966	1.58746224158412e-275	0	SFPQ--ENSG00000116560
8.4879289497578e-280	0.480394	0.838	0.707	2.16654386442568e-275	0	MRPL37--ENSG00000116221
8.55386072826423e-280	0.767096	0.304	0.145	2.18337295088944e-275	0	MYO1E--ENSG00000157483
9.5534166634501e-280	0.46274	0.853	0.733	2.43850960334564e-275	0	VPS51--ENSG00000149823
1.59101960941277e-279	0.482591	0.784	0.612	4.06107755302609e-275	0	MIS18BP1--ENSG00000129534
2.34398807395613e-279	0.475806	0.832	0.706	5.98302955877302e-275	0	CDKN2AIPNL--ENSG00000237190
3.6384426219179e-279	0.540718	0.758	0.589	9.28712479244543e-275	0	POLR3K--ENSG00000161980
4.77891557569396e-279	0.520052	0.756	0.561	1.21981820069588e-274	0	LAP3--ENSG00000002549
7.77217237354146e-279	0.361942	0.943	0.895	1.98384699834646e-274	0	CYC1--ENSG00000179091
8.6893053500445e-279	0.487233	0.313	0.148	2.21794519059886e-274	0	MACC1--ENSG00000183742
1.81125947052498e-277	0.458341	0.637	0.401	4.623239798515e-273	0	TCEAL2--ENSG00000184905
3.28704215377651e-277	0.565506	0.738	0.589	8.39017509751454e-273	0	PELP1--ENSG00000141456
6.22548385397962e-277	0.73551	0.535	0.356	1.5890547537283e-272	0	RRP9--ENSG00000114767
3.43166071814079e-276	0.371123	0.941	0.883	8.75931398305436e-272	0	COA4--ENSG00000181924
1.11335135599515e-275	0.290725	0.978	0.963	2.84182933617761e-271	0	TUFM--ENSG00000178952
1.23184639304295e-275	0.652676	0.657	0.526	3.14428791824213e-271	0	CCDC58--ENSG00000160124
2.62397821005787e-275	0.460774	0.855	0.74	6.69770438117272e-271	0	DFFA--ENSG00000160049
7.05415125317869e-275	0.768483	0.404	0.227	1.80057210737386e-270	0	HIST1H1D--ENSG00000124575
7.38383052843867e-275	0.372958	0.941	0.889	1.88472274238397e-270	0	DDX18--ENSG00000088205
1.3972569116776e-274	0.637174	0.656	0.509	3.56649826705706e-270	0	ZFAND1--ENSG00000104231
1.47021553462353e-274	0.337242	0.948	0.89	3.75272515212656e-270	0	RHEB--ENSG00000106615
2.61609272911769e-274	0.413639	0.89	0.818	6.6775766910729e-270	0	METTL5--ENSG00000138382
1.70089135332035e-273	0.896093	0.318	0.162	4.34152517935018e-269	0	P2RY1--ENSG00000169860
1.71328781414183e-273	0.401869	0.892	0.776	4.37316714559703e-269	0	GNPDA1--ENSG00000113552
1.80984312717867e-273	0.913657	0.266	0.122	4.61962458212355e-269	0	CCDC64B--ENSG00000162069
1.88442182115455e-273	1.40963	0.105	0.028	4.80998669849699e-269	0	RP11-114H21.2--ENSG00000249803
1.96789677542962e-273	0.711154	0.621	0.498	5.02305651928412e-269	0	SNHG15--ENSG00000232956
3.88397658775474e-273	0.807706	0.501	0.335	9.91385024024397e-269	0	TP53--ENSG00000141510
9.58528927755679e-271	0.925347	0.286	0.139	2.44664508809637e-266	0	FLVCR1-AS1--ENSG00000198468
1.24358965621775e-270	0.50511	0.795	0.682	3.17426259749581e-266	0	SMIM20--ENSG00000250317
5.15443126222807e-270	0.437772	0.861	0.714	1.31566857968372e-265	0	NANS--ENSG00000095380
4.02191363753903e-269	0.555646	0.611	0.408	1.02659345598184e-264	0	SEPT6--ENSG00000125354
8.74763941872955e-269	0.354171	0.939	0.87	2.23283496163072e-264	0	KNOP1--ENSG00000103550
1.48537694109903e-268	0.762762	0.374	0.203	3.79142464215527e-264	0	PODXL2--ENSG00000114631
1.59174106241191e-268	0.421666	0.469	0.261	4.0629190618064e-264	0	ETV1--ENSG00000006468
5.62052812706795e-268	0.549956	0.671	0.472	1.43463980443409e-263	0	VRK1--ENSG00000100749
5.76939971654643e-268	0.752797	0.37	0.198	1.47263927764848e-263	0	RABGAP1L--ENSG00000152061
6.51459185684152e-268	0.395592	0.907	0.842	1.6628495714588e-263	0	NAE1--ENSG00000159593
2.1925642852585e-267	0.589725	0.379	0.204	5.59652033812232e-263	0	HIST1H1B--ENSG00000184357
2.89865754936303e-267	0.383133	0.907	0.836	7.39882339474913e-263	0	MMADHC--ENSG00000168288
3.06853099964724e-267	1.28903	0.215	0.092	7.83242537659959e-263	0	SSPN--ENSG00000123096
4.42155127068028e-267	0.520755	0.79	0.641	1.12860096184114e-262	0	BMS1--ENSG00000165733
4.95918244911113e-266	1.25028	0.192	0.08	1.26583132013562e-261	0	GLI2--ENSG00000074047
1.10613701775918e-265	0.25972	0.992	0.984	2.82341473783031e-261	0	NDUFAB1--ENSG00000004779
7.53710328463829e-265	1.13692	0.151	0.052	1.92384561340392e-260	0	MMP25--ENSG00000008516
1.77649524842242e-264	0.363985	0.783	0.547	4.53450412159824e-260	0	PYCARD--ENSG00000103490
2.21976714108316e-264	0.426425	0.858	0.727	5.66595562761477e-260	0	FAM207A--ENSG00000160256
4.53932221638769e-264	1.08114	0.18	0.07	1.15866199573296e-259	0	OGDHL--ENSG00000197444
5.78865523068032e-264	0.285277	0.987	0.974	1.47755424763115e-259	0	SRRM1--ENSG00000133226
7.10400037336547e-264	0.348923	0.935	0.875	1.81329609530154e-259	0	NDUFA10--ENSG00000130414
1.47186889219669e-263	0.419144	0.87	0.798	3.75694534733205e-259	0	ZNHIT3--ENSG00000273611
4.82808839570348e-263	0.523318	0.751	0.637	1.23236956300331e-258	0	MRPL45--ENSG00000278845
7.07689704263209e-263	0.378758	0.92	0.841	1.80637797013184e-258	0	C19orf60--ENSG00000006015
1.06143955736914e-262	0.447328	0.816	0.677	2.70932447018473e-258	0	AP1S2--ENSG00000182287
3.20151123201222e-262	0.956674	0.34	0.188	8.17185741971118e-258	0	MYBBP1A--ENSG00000132382
6.19157402600876e-262	0.749947	0.462	0.283	1.58039927013874e-257	0	CAD--ENSG00000084774
1.15720482631747e-261	0.570055	0.652	0.452	2.95376531917534e-257	0	AVEN--ENSG00000169857
2.6227699732696e-261	0.260678	0.99	0.982	6.69462035677065e-257	0	KHDRBS1--ENSG00000121774
3.14575880403475e-261	0.592876	0.721	0.592	8.0295493472987e-257	0	NOLC1--ENSG00000166197
3.172656819218e-261	0.597499	0.645	0.468	8.09820653105396e-257	0	PAK1--ENSG00000149269
1.33094649786383e-259	0.555143	0.728	0.579	3.39724093579743e-255	0	PUM3--ENSG00000080608
4.0716691738202e-259	1.06887	0.16	0.059	1.03929355661761e-254	0	TMEM132B--ENSG00000139364
8.31141618523861e-259	0.334677	0.948	0.912	2.12148898128216e-254	0	BTF3L4--ENSG00000134717
9.56954273910566e-259	0.259745	0.978	0.946	2.44262578415672e-254	0	MDH2--ENSG00000146701
1.14233587664983e-258	0.770722	0.434	0.261	2.91581232514869e-254	0	ZFP64--ENSG00000020256
1.74441529681543e-258	0.387517	0.928	0.859	4.45262004512139e-254	0	IGF2BP3--ENSG00000136231
1.93595856304973e-258	0.461318	0.831	0.729	4.94153423218443e-254	0	SF3A3--ENSG00000183431
6.12747933778017e-258	0.697879	0.52	0.35	1.56403910096839e-253	0	GCAT--ENSG00000100116
6.98775180648958e-258	0.354075	0.948	0.902	1.78362364860647e-253	0	G3BP1--ENSG00000145907
1.43669849593238e-257	0.62449	0.646	0.497	3.66717291086739e-253	0	MPP6--ENSG00000105926
3.89580486252248e-256	0.68807	0.509	0.329	9.94404191158862e-252	0	DPH6--ENSG00000134146
1.93574522144632e-255	0.320366	0.548	0.342	4.94098967774172e-251	0	CENPE--ENSG00000138778
6.6534744340143e-255	0.576788	0.702	0.589	1.69829934928215e-250	0	ZNRD1--ENSG00000066379
1.7385234477883e-254	0.297864	0.968	0.929	4.43758110047963e-250	0	PSMA5--ENSG00000143106
4.80389268079835e-254	0.648508	0.587	0.42	1.22619360677378e-249	0	HAUS6--ENSG00000147874
9.16289044203374e-254	0.323299	0.947	0.902	2.33882778532911e-249	0	COA1--ENSG00000106603
4.65950436555578e-253	0.671719	0.47	0.281	1.18933848930811e-248	0	SNHG19--ENSG00000260260
2.82711468582476e-252	0.40423	0.893	0.82	7.21621023556771e-248	0	LYPLA1--ENSG00000120992
3.65679398545316e-252	1.10134	0.172	0.067	9.3339666478692e-248	0	ZDHHC14--ENSG00000175048
1.08205544376772e-251	0.467452	0.543	0.331	2.76194652021712e-247	0	CNFN--ENSG00000105427
1.14133757110189e-251	0.446813	0.793	0.617	2.91326415023757e-247	0	GMNN--ENSG00000112312
1.82267206432215e-251	0.43052	0.794	0.615	4.65237044418228e-247	0	LMNB1--ENSG00000113368
3.08657900128465e-251	0.669414	0.553	0.387	7.87849290077908e-247	0	USP28--ENSG00000048028
3.81891229572573e-251	0.689992	0.579	0.427	9.74777363483993e-247	0	WDR12--ENSG00000138442
3.9619433789933e-251	0.840528	0.177	0.068	1.01128604748804e-246	0	CCL26--ENSG00000006606
1.72156480565026e-250	0.657757	0.441	0.269	4.39429416642229e-246	0	ALPL--ENSG00000162551
1.00616846096512e-249	0.386697	0.896	0.831	2.56824499661347e-245	0	CCNC--ENSG00000112237
1.42860227977397e-249	0.32881	0.898	0.768	3.64650731912306e-245	0	CKS2--ENSG00000123975
3.96512556844137e-249	1.0066	0.185	0.074	1.01209830134466e-244	0	RAP1GAP2--ENSG00000132359
6.56525832660936e-249	0.68977	0.296	0.149	1.67578218786704e-244	0	MPPED2--ENSG00000066382
6.78409709007507e-249	0.546757	0.639	0.451	1.73164078224166e-244	0	PTPRG--ENSG00000144724
1.80362959193663e-248	0.596195	0.244	0.11	4.60376453341826e-244	0	CD44--ENSG00000026508
6.13383938800355e-248	0.377796	0.911	0.824	1.56566250378791e-243	0	COL6A2--ENSG00000142173
6.67314550554168e-248	0.458187	0.825	0.744	1.70332039028951e-243	0	GTPBP4--ENSG00000107937
9.0530928607721e-248	0.553395	0.632	0.443	2.31080195271208e-243	0	CENPN--ENSG00000166451
1.35671439948466e-247	0.883789	0.303	0.157	3.46301350468459e-243	0	IPO4--ENSG00000196497
1.8323135880593e-247	0.54673	0.698	0.55	4.67698043352136e-243	0	FAM195A--ENSG00000172366
2.4709849379978e-247	0.655877	0.605	0.458	6.3071890542394e-243	0	NDUFAF4--ENSG00000123545
1.35089175852946e-246	0.591199	0.558	0.369	3.44815121364645e-242	0	DDIT4--ENSG00000168209
2.55202062692342e-246	0.497672	0.588	0.382	6.51403265022204e-242	0	CENPM--ENSG00000100162
2.5964328471887e-246	0.478646	0.791	0.673	6.62739484244915e-242	0	SDHD--ENSG00000204370
5.72535690914974e-246	0.638308	0.593	0.404	1.46139735106047e-241	0	CEBPZOS--ENSG00000218739
1.13994786500548e-245	0.613579	0.651	0.499	2.90971692542649e-241	0	AIMP2--ENSG00000106305
1.48765275402951e-245	0.559547	0.723	0.581	3.79723365466032e-241	0	GRAMD1A--ENSG00000089351
3.57947870240831e-245	0.297275	0.981	0.946	9.1366193878972e-241	0	HNRNPAB--ENSG00000197451
4.21426854268812e-245	0.425541	0.849	0.717	1.07569204552114e-240	0	GMPR2--ENSG00000100938
2.85336300745176e-244	0.449236	0.849	0.735	7.28320907652062e-240	0	UQCC3--ENSG00000204922
3.27863207029913e-244	0.937043	0.25	0.118	8.36870835943853e-240	0	PAM16--ENSG00000217930
7.37618814060645e-244	0.573181	0.693	0.541	1.8827720228898e-239	0	UBR5--ENSG00000104517
1.38755263904095e-243	0.37502	0.897	0.823	3.54172811115204e-239	0	QARS--ENSG00000172053
1.94500584872353e-243	0.768343	0.328	0.172	4.96462742886682e-239	0	DBP--ENSG00000105516
2.05025064697876e-243	0.274067	0.977	0.949	5.23326477641328e-239	0	RBM3--ENSG00000102317
2.65910793655184e-243	1.13113	0.154	0.057	6.78737300804857e-239	0	TGFBR3L--ENSG00000260001
2.82711948829282e-243	0.324225	0.969	0.931	7.21622249386742e-239	0	SUPT16H--ENSG00000092201
9.71200213514364e-243	0.780222	0.456	0.291	2.47898854499542e-238	0	CHFR--ENSG00000072609
3.40415334691744e-242	1.23884	0.112	0.034	8.68910141800677e-238	0	SIT1--ENSG00000137078
3.63716999090385e-242	0.540795	0.664	0.472	9.28387640178209e-238	0	DDX39A--ENSG00000123136
5.63255891191811e-242	0.873277	0.279	0.141	1.4377106622671e-237	0	LARGE--ENSG00000133424
1.00285395810164e-241	0.785359	0.408	0.246	2.55978472805442e-237	0	METTL1--ENSG00000037897
1.22775510517023e-241	0.457587	0.529	0.329	3.13384490594702e-237	0	NCAPG--ENSG00000109805
1.26025657068407e-241	0.833499	0.289	0.146	3.21680489667109e-237	0	WIPF3--ENSG00000122574
1.47240361178544e-241	0.518309	0.727	0.592	3.75831021908233e-237	0	NUP54--ENSG00000138750
2.12027600075479e-241	0.581412	0.675	0.507	5.4120044919266e-237	0	LONP1--ENSG00000196365
4.77912277010187e-241	0.436879	0.844	0.718	1.2198710870685e-236	0	SRPK1--ENSG00000096063
7.69732049388544e-241	0.679074	0.374	0.206	1.96474105606426e-236	0	LMTK3--ENSG00000142235
1.05338522432704e-240	0.544335	0.658	0.473	2.68876578509477e-236	0	TPD52--ENSG00000076554
2.243105102393e-239	1.07095	0.209	0.094	5.72552577385813e-235	0	MYC--ENSG00000136997
4.18693688250862e-239	0.440039	0.789	0.636	1.06871563926032e-234	0	CIB2--ENSG00000136425
9.22998738660663e-239	0.647535	0.247	0.115	2.35595428043134e-234	0	RASGRP2--ENSG00000068831
1.65030381552557e-238	0.494752	0.75	0.59	4.21240048912903e-234	0	TLK1--ENSG00000198586
2.22289501152748e-238	0.303017	0.929	0.853	5.67393951692388e-234	0	COL6A1--ENSG00000142156
2.56827935518198e-238	0.769593	0.338	0.184	6.55553305410199e-234	0	FKBP5--ENSG00000096060
5.01798900475868e-238	0.662953	0.544	0.382	1.28084169346465e-233	0	CTPS1--ENSG00000171793
5.64316081676559e-238	0.846744	0.274	0.136	1.44041679847942e-233	0	RAB3C--ENSG00000152932
7.65909202552136e-238	0.578156	0.681	0.558	1.95498323951433e-233	0	IMP4--ENSG00000136718
1.19905919479398e-237	0.473146	0.574	0.373	3.06059859471163e-233	0	ECT2--ENSG00000114346
3.71830237059824e-237	0.859178	0.306	0.161	9.490966800952e-233	0	NIPA1--ENSG00000170113
1.47601277080167e-236	1.33873	0.117	0.037	3.76752259747127e-232	0	RP11-326K13.4--ENSG00000263823
2.33901374915236e-236	0.343444	0.928	0.873	5.97033259471141e-232	0	MRPL21--ENSG00000197345
4.11632443776015e-236	0.582756	0.653	0.503	1.05069181273828e-231	0	NLN--ENSG00000123213
6.47788885418743e-235	0.434903	0.735	0.542	1.65348113003134e-230	0	FEN1--ENSG00000168496
6.97658766861777e-235	0.530141	0.72	0.583	1.78077400241469e-230	0	GRPEL1--ENSG00000109519
1.53246540346187e-234	0.602166	0.605	0.444	3.91161794233641e-230	0	DPH5--ENSG00000117543
3.29643932442903e-234	0.533915	0.643	0.451	8.41416137560509e-230	0	EMC9--ENSG00000100908
3.65087042921774e-234	0.340007	0.919	0.862	9.31884677057828e-230	0	MED28--ENSG00000118579
4.89231206466732e-234	0.782282	0.421	0.267	1.24876265450633e-229	0	NAT10--ENSG00000135372
7.0588011566983e-234	0.433252	0.771	0.613	1.80175899524724e-229	0	ORC6--ENSG00000091651
2.74689541471635e-232	0.369304	0.897	0.827	7.01145054606348e-228	0	MRPS16--ENSG00000182180
5.24537791549601e-232	0.711818	0.494	0.342	1.33888271293036e-227	0	SORL1--ENSG00000137642
1.39222022222018e-231	0.597143	0.643	0.513	3.55364211721701e-227	0	LTV1--ENSG00000135521
1.82774685689659e-231	0.662643	0.502	0.33	4.66532385222854e-227	0	TOP1MT--ENSG00000184428
1.98785285672963e-231	0.625313	0.569	0.391	5.07399441680238e-227	0	NOC3L--ENSG00000173145
1.85337290131785e-230	0.303167	0.961	0.921	4.7307343306138e-226	0	TXNL1--ENSG00000091164
7.33555922358373e-229	0.459801	0.71	0.528	1.87240149181975e-224	0	CHEK1--ENSG00000149554
1.03029011957026e-228	0.574249	0.618	0.437	2.62981553020309e-224	0	LETMD1--ENSG00000050426
1.99964220921713e-228	0.496541	0.74	0.623	5.10408673902672e-224	0	VMA21--ENSG00000160131
2.43337368493705e-228	0.450217	0.8	0.667	6.21118633080181e-224	0	MRPL16--ENSG00000166902
3.06619851913254e-228	0.406822	0.86	0.77	7.82647172008581e-224	0	MRPL4--ENSG00000105364
3.82177267480396e-228	0.68477	0.435	0.266	9.7550747524371e-224	0	FADS3--ENSG00000221968
3.22360223781831e-227	0.335314	0.933	0.866	8.22824471203124e-223	0	CDK4--ENSG00000135446
3.36454404767786e-227	0.459652	0.793	0.699	8.58799868169775e-223	0	AMD1--ENSG00000123505
9.13833590369305e-227	0.562721	0.644	0.482	2.33256023941765e-222	0	QSER1--ENSG00000060749
1.08018592855372e-226	0.499145	0.547	0.362	2.75717458263336e-222	0	HK1--ENSG00000156515
3.36019644375092e-226	0.401354	0.861	0.743	8.57690142267424e-222	0	POP7--ENSG00000172336
3.71026635610492e-226	0.460435	0.706	0.546	9.47045487395782e-222	0	DBF4--ENSG00000006634
4.38652213256182e-226	0.619975	0.538	0.371	1.1196597743364e-221	0	PNP--ENSG00000198805
5.31693240282765e-226	0.310808	0.947	0.876	1.35714699582176e-221	0	ATP1B3--ENSG00000069849
7.87944021336077e-226	1.04596	0.172	0.07	2.01122711446034e-221	0	RINL--ENSG00000187994
1.67130311993021e-225	0.785506	0.357	0.205	4.26600121362187e-221	0	BCOR--ENSG00000183337
3.02861668454641e-225	0.64411	0.472	0.292	7.73054408730471e-221	0	METTL12--ENSG00000214756
3.45440658648433e-225	1.19894	0.132	0.047	8.81737281200126e-221	0	TRIM14--ENSG00000106785
3.5325901594846e-225	0.945067	0.179	0.074	9.01693638208444e-221	0	LEMD1--ENSG00000186007
4.38773881812421e-225	0.659513	0.512	0.347	1.1199703333262e-220	0	PINX1--ENSG00000254093
6.29284380030358e-225	0.519559	0.72	0.589	1.60624838002749e-220	0	MLST8--ENSG00000167965
1.27243576647816e-224	0.499322	0.764	0.619	3.24789229393551e-220	0	C19orf24--ENSG00000228300
1.29833026976479e-224	0.579702	0.644	0.507	3.31398801357463e-220	0	EXOSC9--ENSG00000123737
2.4499676313257e-224	0.541854	0.655	0.503	6.25354237895885e-220	0	LIN28B--ENSG00000187772
1.77771071845739e-223	0.560565	0.68	0.531	4.53760660886248e-219	0	GART--ENSG00000159131
3.87209956923582e-223	0.272875	0.979	0.961	9.88353415047444e-219	0	PCBP1--ENSG00000169564
1.31264713930753e-222	0.588585	0.297	0.154	3.35053182308247e-218	0	CTD-2501M5.1--ENSG00000253507
1.45832993306931e-222	0.509274	0.725	0.602	3.72238715415942e-218	0	TMEM18--ENSG00000151353
1.70619074263493e-222	0.430126	0.497	0.31	4.35505187057567e-218	0	AURKB--ENSG00000178999
2.38964956117191e-222	0.69413	0.374	0.222	6.0995805048913e-218	0	GLDC--ENSG00000178445
3.72329281652394e-222	0.306543	0.951	0.91	9.50370491417736e-218	0	GLO1--ENSG00000124767
4.80216194523308e-222	0.350568	0.901	0.794	1.22575183652074e-217	0	ANP32E--ENSG00000143401
1.29857719953278e-221	0.725208	0.274	0.137	3.31461830180741e-217	0	ANKRD35--ENSG00000198483
1.78357526295925e-221	1.1219	0.177	0.076	4.55257585870349e-217	0	FBP1--ENSG00000165140
4.21107625281241e-221	0.471136	0.521	0.328	1.07487721353037e-216	0	SYT1--ENSG00000067715
5.42681187232439e-221	1.12077	0.154	0.061	1.3851937304108e-216	0	SEPT3--ENSG00000100167
8.81260709803331e-221	0.983713	0.159	0.063	2.249417961773e-216	0	GAP43--ENSG00000172020
1.1978223138138e-220	0.456886	0.782	0.668	3.05744145600972e-216	0	TMEM223--ENSG00000168569
1.89373082816216e-220	0.284136	0.558	0.351	4.83374793888392e-216	0	LMO7--ENSG00000136153
3.3914917212214e-220	0.554893	0.661	0.522	8.65678261841761e-216	0	DDX54--ENSG00000123064
3.69289517717514e-220	1.05682	0.19	0.084	9.42611493973954e-216	0	SCLY--ENSG00000132330
4.35167603384294e-220	0.287117	0.945	0.915	1.11076530763841e-215	0	UQCRC2--ENSG00000140740
2.46183964488226e-219	0.335366	0.91	0.789	6.28384569356197e-215	0	SLC25A39--ENSG00000013306
5.7110270185285e-219	1.19296	0.135	0.05	1.4577396464794e-214	0	DPP10--ENSG00000175497
3.35156491401744e-218	1.00785	0.216	0.102	8.55486944302952e-214	0	SLC9A7--ENSG00000065923
7.29209986445596e-218	0.310884	0.883	0.715	1.86130849040238e-213	0	RNASEH2A--ENSG00000104889
1.84975093842808e-217	0.276829	0.968	0.936	4.72148927033768e-213	0	LINC00493--ENSG00000232388
1.93416795248829e-217	0.426465	0.632	0.449	4.93696369872637e-213	0	KCNG1--ENSG00000026559
1.04575427086564e-215	0.544984	0.519	0.338	2.66928777638456e-211	0	MARVELD3--ENSG00000140832
6.19765385926785e-215	0.712743	0.561	0.419	1.58195114757812e-210	0	SLC16A3--ENSG00000141526
2.2598947269248e-214	0.285038	0.968	0.947	5.76838129047555e-210	0	UBXN1--ENSG00000162191
4.35903580789375e-214	0.817457	0.31	0.172	1.11264388996488e-209	0	WDR4--ENSG00000160193
7.43960474810146e-214	1.11554	0.131	0.048	1.8989591119529e-209	0	RP11-436D23.1--ENSG00000271860
9.0567478830337e-214	0.402627	0.845	0.767	2.31173489714435e-209	0	CNIH1--ENSG00000100528
9.62570323795299e-214	0.351224	0.747	0.55	2.4569607514875e-209	0	ZWINT--ENSG00000122952
1.20718184487481e-213	0.28646	0.969	0.937	3.08133165904295e-209	0	PDCD5--ENSG00000105185
6.08685684651541e-213	0.46283	0.751	0.626	1.55367021007306e-208	0	FASN--ENSG00000169710
8.79582281068332e-213	0.984817	0.183	0.08	2.24513377242692e-208	0	SLC43A1--ENSG00000149150
1.23305670871096e-212	0.464532	0.594	0.396	3.14737724898472e-208	0	RMI2--ENSG00000175643
1.67381186567924e-211	0.99369	0.151	0.059	4.27240478714627e-207	0	CPT1A--ENSG00000110090
2.63606855187056e-211	1.17072	0.146	0.058	6.72856497864959e-207	0	NKAIN1--ENSG00000084628
2.89653713730417e-211	0.701343	0.394	0.24	7.39341104296889e-207	0	KLF13--ENSG00000169926
3.39230095574671e-211	0.424332	0.802	0.672	8.65884818954349e-207	0	PPT1--ENSG00000131238
7.04111735131662e-211	0.48529	0.715	0.58	1.79724520392357e-206	0	CECR2--ENSG00000099954
8.04962304290379e-211	0.358786	0.888	0.764	2.05466628170119e-206	0	HSD17B4--ENSG00000133835
1.23920578523319e-210	0.761056	0.286	0.15	3.16307276680773e-206	0	SH2D3A--ENSG00000125731
4.38959083943294e-210	0.391607	0.855	0.753	1.12044306176526e-205	0	IMP3--ENSG00000177971
5.00369079744758e-210	0.391619	0.483	0.306	1.2771920760485e-205	0	CCNA2--ENSG00000145386
6.88731450205028e-209	0.427937	0.755	0.622	1.75798702664833e-204	0	MZT1--ENSG00000204899
7.09943972122329e-209	0.433583	0.808	0.669	1.81213198884225e-204	0	CSE1L--ENSG00000124207
2.46388833843526e-208	0.529345	0.615	0.481	6.28907498385599e-204	0	FBXO2--ENSG00000116661
3.31271706069835e-208	0.841008	0.22	0.104	8.45571029743254e-204	0	PARD6A--ENSG00000102981
5.50239694681993e-208	0.409727	0.829	0.702	1.40448682067579e-203	0	MAT2A--ENSG00000168906
9.41547373931466e-208	0.726179	0.345	0.198	2.40329967196007e-203	0	PCNXL2--ENSG00000135749
9.98266994844947e-208	0.661644	0.454	0.288	2.54807650434173e-203	0	CAMKK2--ENSG00000110931
1.18273091994899e-207	1.0236	0.189	0.086	3.0189206731698e-203	0	PTGIS--ENSG00000124212
2.13897311462788e-207	1.16235	0.128	0.047	5.45972887508767e-203	0	PLEKHF1--ENSG00000166289
7.41702847255682e-207	0.26181	0.969	0.945	1.89319651762013e-202	0	ACP1--ENSG00000143727
1.31090293736664e-206	0.568034	0.495	0.318	3.34607974762835e-202	0	VSIG10--ENSG00000176834
2.61129376541453e-206	1.08464	0.158	0.065	6.6653273362206e-202	0	MARS2--ENSG00000247626
3.41500999467866e-206	0.691655	0.525	0.402	8.71681301141729e-202	0	DHX33--ENSG00000005100
5.2389683815558e-206	0.5296	0.571	0.385	1.33724667939212e-201	0	ACAT1--ENSG00000075239
6.4360157048793e-206	0.683647	0.525	0.397	1.64279300867044e-201	0	SLC6A8--ENSG00000130821
1.01731256946531e-205	0.64275	0.395	0.241	2.59669033356021e-201	0	MCM10--ENSG00000065328
3.08003904050005e-205	0.559518	0.492	0.315	7.86179965087637e-201	0	EMB--ENSG00000170571
1.34012699480624e-204	0.881085	0.167	0.069	3.42067415424294e-200	0	ACP5--ENSG00000102575
1.17935664431459e-203	0.684094	0.486	0.347	3.010307834613e-199	0	PTRH2--ENSG00000141378
2.01354341225867e-203	1.11477	0.1	0.031	5.13956955979025e-199	0	PDE4B--ENSG00000184588
2.16824185577499e-202	0.488959	0.75	0.63	5.53443733686567e-198	0	JARID2--ENSG00000008083
3.45699571915155e-202	0.315184	0.552	0.364	8.82398157313433e-198	0	DLGAP5--ENSG00000126787
8.67884114617274e-202	0.361823	0.828	0.684	2.21527420256059e-197	0	MIS18A--ENSG00000159055
3.59378018172515e-201	0.859412	0.257	0.135	9.17312391385345e-197	0	FAM46B--ENSG00000158246
9.7056622910026e-201	0.804267	0.201	0.092	2.47737029977842e-196	0	NSG1--ENSG00000168824
2.31677316615264e-200	0.707932	0.453	0.312	5.91356350660462e-196	0	TRMT1--ENSG00000104907
3.16387590563564e-200	0.516005	0.748	0.635	8.07579324913498e-196	0	GARS--ENSG00000106105
3.33246357772261e-200	0.391918	0.596	0.39	8.50611328213697e-196	0	RP11-469A15.2--ENSG00000230623
4.37385118711409e-200	0.872499	0.27	0.146	1.11642551551087e-195	0	ORC1--ENSG00000085840
5.04439245847263e-200	1.24606	0.22	0.114	1.28758117502514e-195	0	FGF8--ENSG00000107831
6.98869649239422e-200	1.06429	0.149	0.061	1.78386477968362e-195	0	TMEM191B--ENSG00000278558
1.35819446194152e-199	0.384589	0.829	0.703	3.46679136410573e-195	0	ACBD6--ENSG00000230124
2.38643424839074e-199	1.0948	0.135	0.052	6.09137341901736e-195	0	TAF4B--ENSG00000141384
2.766992176723e-199	0.783049	0.215	0.101	7.06274753108547e-195	0	PCYT1B--ENSG00000102230
1.54961522465708e-198	0.428825	0.77	0.69	3.95539286093719e-194	0	TET1--ENSG00000138336
3.22649800581353e-198	0.616404	0.436	0.274	8.23563615983904e-194	0	CBX6--ENSG00000183741
1.42358664889293e-197	0.629392	0.467	0.309	3.63370492129919e-193	0	MYO19--ENSG00000278259
2.20198618679433e-197	0.738355	0.252	0.129	5.62056974179252e-193	0	SLFN12--ENSG00000172123
6.98667498427369e-197	0.377169	0.834	0.739	1.78334878973586e-192	0	HAUS1--ENSG00000152240
7.857211793644e-197	0.904866	0.134	0.051	2.00555331032763e-192	0	ABHD12B--ENSG00000131969
1.00665411489229e-196	0.72505	0.17	0.073	2.56948462826256e-192	0	DOK5--ENSG00000101134
1.74284777419559e-196	0.68459	0.472	0.333	4.44861894363424e-192	0	EXOSC2--ENSG00000130713
1.88745392722535e-196	0.884098	0.369	0.235	4.81772614924272e-192	0	ASNS--ENSG00000070669
3.0855027845706e-196	0.648595	0.498	0.355	7.87574585761645e-192	0	WDR75--ENSG00000115368
3.5716853038085e-196	0.617673	0.578	0.446	9.1167267379712e-192	0	SLC4A7--ENSG00000033867
6.43608437065501e-196	0.942766	0.145	0.058	1.64281053560969e-191	0	PRKCG--ENSG00000126583
2.24185296580707e-195	1.00186	0.178	0.08	5.72232969522255e-191	0	F12--ENSG00000131187
3.23061278809755e-195	0.600336	0.524	0.364	8.24613914161899e-191	0	PES1--ENSG00000100029
4.2469347627029e-195	1.12889	0.112	0.039	1.08403009817992e-190	0	RSPO4--ENSG00000101282
1.21791015615494e-194	0.88805	0.238	0.123	3.10871567358549e-190	0	MIF-AS1--ENSG00000218537
1.87751387275732e-194	0.292888	0.949	0.917	4.79235416021307e-190	0	RNPS1--ENSG00000205937
2.69781033798947e-194	1.00689	0.242	0.131	6.88616088771812e-190	0	GNG4--ENSG00000168243
3.92789361410579e-194	0.293025	0.944	0.88	1.0025948450005e-189	0	OCIAD2--ENSG00000145247
5.32542311682897e-194	0.487119	0.435	0.265	1.35931425057059e-189	0	CCDC160--ENSG00000203952
7.05061035185198e-194	0.530513	0.643	0.499	1.79966829231022e-189	0	RRP1--ENSG00000160214
9.76707343276903e-194	0.362108	0.871	0.785	2.4930454937143e-189	0	PDCD2--ENSG00000071994
1.70575957914296e-193	0.982177	0.193	0.091	4.3539513257624e-189	0	PSMB10--ENSG00000205220
7.64149773536864e-193	0.433895	0.779	0.675	1.95049229695284e-188	0	PPIH--ENSG00000171960
8.3657464653807e-193	0.494232	0.692	0.574	2.13535678528842e-188	0	NAA50--ENSG00000121579
1.74960651526349e-192	1.08761	0.156	0.067	4.46587063021006e-188	0	STC1--ENSG00000159167
1.88435497125404e-192	0.28243	0.947	0.91	4.80981606412594e-188	0	NOL7--ENSG00000225921
6.18284330301097e-192	0.457981	0.604	0.417	1.57817075309355e-187	0	SALL2--ENSG00000165821
2.22907463419997e-191	0.361762	0.876	0.803	5.68971300379542e-187	0	WDR18--ENSG00000065268
2.41100615795557e-191	0.599991	0.374	0.221	6.1540932181816e-187	0	SMPDL3B--ENSG00000130768
1.32878731148247e-190	1.02064	0.1	0.033	3.39172961255901e-186	0	PRKCB--ENSG00000166501
2.66234008035843e-190	0.474619	0.73	0.602	6.7956230551149e-186	0	PQBP1--ENSG00000102103
3.15720371874954e-190	0.721726	0.409	0.269	8.05876249210821e-186	0	TXLNG--ENSG00000086712
1.94163583887259e-188	1.03373	0.121	0.045	4.9560254787223e-184	0	LAMC3--ENSG00000050555
5.03273084213338e-188	0.501609	0.636	0.469	1.28460454745455e-183	0	MFSD3--ENSG00000167700
1.67664082102391e-187	0.568537	0.443	0.287	4.27962569566352e-183	0	CDC6--ENSG00000094804
1.75609089000473e-187	0.422353	0.791	0.686	4.48242199673708e-183	0	DCTPP1--ENSG00000179958
1.84459416196435e-187	0.639623	0.531	0.392	4.708326598414e-183	0	DPYSL3--ENSG00000113657
3.5465151038281e-187	0.543632	0.638	0.518	9.05247980252121e-183	0	PNO1--ENSG00000115946
4.05265208110893e-187	0.382174	0.608	0.414	1.03443944370305e-182	0	B9D1--ENSG00000108641
4.19139700290233e-187	0.546572	0.432	0.27	1.06985408499082e-182	0	PRKX--ENSG00000183943
1.22545845656919e-186	0.589941	0.503	0.352	3.12798271039286e-182	0	NMB--ENSG00000197696
1.72361998871324e-186	0.487602	0.662	0.511	4.39954002119055e-182	0	C11orf1--ENSG00000137720
1.81715169588426e-186	0.880783	0.269	0.151	4.63827970374457e-182	0	RAB12--ENSG00000206418
2.38256791207793e-186	0.484644	0.679	0.541	6.08150459557893e-182	0	RPRD1A--ENSG00000141425
2.438811769445e-186	0.401758	0.26	0.133	6.22506704150835e-182	0	LECT1--ENSG00000136110
1.18702115004657e-185	0.518649	0.302	0.164	3.02987148549387e-181	0	DPEP1--ENSG00000015413
1.57462863162327e-185	0.404505	0.413	0.26	4.0192395822184e-181	0	PLK1--ENSG00000166851
3.78271541389322e-185	0.327874	0.926	0.859	9.65538109396245e-181	0	HSPA4--ENSG00000170606
1.72862969085855e-184	0.505964	0.598	0.457	4.41232728591644e-180	0	CDCA4--ENSG00000170779
3.88731063958601e-184	1.03251	0.115	0.042	9.9223604075433e-180	0	JAM2--ENSG00000154721
1.12937120738292e-183	0.658583	0.261	0.137	2.88272000684489e-179	0	PAPSS2--ENSG00000198682
1.44486539026502e-183	0.34128	0.874	0.765	3.68801890865146e-179	0	PGD--ENSG00000142657
1.49990075227661e-183	0.691833	0.318	0.182	3.82849667018606e-179	0	CTD-2186M15.3--ENSG00000272086
1.5967470590971e-183	0.714711	0.375	0.233	4.07569686834534e-179	0	PCK2--ENSG00000100889
1.60317104988102e-183	0.760247	0.281	0.156	4.09209410482131e-179	0	PIR--ENSG00000087842
1.66683835597797e-183	0.299662	0.38	0.219	4.25460490363378e-179	0	FHL1--ENSG00000022267
5.13591710318672e-183	0.294826	0.935	0.899	1.31094284058841e-178	0	EIF4H--ENSG00000106682
6.52077434669866e-183	0.842943	0.214	0.106	1.66442765199483e-178	0	ACHE--ENSG00000087085
9.92594703044829e-183	0.617991	0.408	0.256	2.53359797952193e-178	0	NUP210--ENSG00000132182
1.41722565062035e-182	0.603686	0.445	0.289	3.61746847320843e-178	0	CRACR2B--ENSG00000177685
1.89759066460023e-182	0.449364	0.745	0.675	4.8436001713921e-178	0	MTA1--ENSG00000182979
4.67959632750592e-182	0.508622	0.318	0.178	1.19446696259589e-177	0	TSPAN7--ENSG00000156298
1.48944779306539e-181	0.713739	0.332	0.196	3.8018154917994e-177	0	FAM71E1--ENSG00000142530
2.79602632750338e-181	0.349692	0.863	0.753	7.13685720095237e-177	0	CHCHD3--ENSG00000106554
1.18446037246641e-180	0.464351	0.715	0.593	3.02333510072051e-176	0	TIMM50--ENSG00000105197
3.67763145362994e-180	0.350323	0.831	0.729	9.38715428539042e-176	0	REXO2--ENSG00000076043
1.33997208959374e-179	0.487447	0.653	0.506	3.42027875868801e-175	0	MPHOSPH6--ENSG00000135698
1.7035313070405e-179	1.03722	0.128	0.051	4.34826366122087e-175	0	ZNF296--ENSG00000170684
7.00823498715599e-179	0.684109	0.329	0.197	1.78885198047157e-174	0	FAM20C--ENSG00000177706
1.5487961104619e-178	0.813916	0.273	0.153	3.953302071954e-174	0	WNT3--ENSG00000108379
3.09809842290056e-178	0.487941	0.535	0.364	7.90789622445368e-174	0	CCDC112--ENSG00000164221
7.34526524633072e-178	0.558801	0.524	0.367	1.87487895412592e-173	0	CLN6--ENSG00000128973
7.43230186108683e-178	0.56632	0.411	0.261	1.89709505004241e-173	0	BLM--ENSG00000197299
2.09820072066276e-177	0.559161	0.552	0.413	5.35565733949171e-173	0	DIMT1--ENSG00000086189
3.1256584325153e-177	0.400708	0.783	0.667	7.9782431489953e-173	0	GPN3--ENSG00000111231
6.86754969172436e-177	0.293151	0.929	0.898	1.75294205881264e-172	0	U2SURP--ENSG00000163714
1.96830210844421e-176	0.525569	0.536	0.37	5.02409113180386e-172	0	SETD4--ENSG00000185917
2.11845636622112e-176	0.774948	0.323	0.199	5.40735987477941e-172	0	UQCRHL--ENSG00000233954
5.38395670237961e-176	0.544876	0.63	0.508	1.3742549482824e-171	0	UNG--ENSG00000076248
7.29747610521881e-176	0.516718	0.554	0.393	1.8626807758571e-171	0	RFC3--ENSG00000133119
1.06625543916894e-175	0.543551	0.451	0.298	2.72161700847872e-171	0	CDCA5--ENSG00000146670
1.39148463547925e-175	0.510861	0.48	0.314	3.55176453206078e-171	0	ERBB3--ENSG00000065361
1.90651904757643e-175	0.466323	0.684	0.572	4.86638986893883e-171	0	PPIF--ENSG00000108179
5.58013504598393e-175	0.621076	0.453	0.314	1.4243294704874e-170	0	LIAS--ENSG00000121897
9.90230938193863e-175	0.506577	0.582	0.427	2.52756446973984e-170	0	TTF2--ENSG00000116830
1.29758333199432e-174	0.283573	0.926	0.88	3.3120814549155e-170	0	NDUFS4--ENSG00000164258
1.38955207195042e-174	0.692405	0.253	0.134	3.54683166365344e-170	0	ZFHX2--ENSG00000136367
1.59089704394009e-174	0.605064	0.538	0.416	4.06076470465708e-170	0	RCC1--ENSG00000180198
2.47384941885643e-174	0.709582	0.251	0.133	6.31450064163103e-170	0	MAGI2--ENSG00000187391
3.30482603642384e-173	0.318018	0.512	0.34	8.43556845797186e-169	0	TACC3--ENSG00000013810
3.4223061410569e-173	0.267399	0.95	0.906	8.73543642504773e-169	0	DNAJC19--ENSG00000205981
1.88625486748091e-172	0.686123	0.352	0.223	4.81466554924502e-168	0	CACHD1--ENSG00000158966
2.11789052242544e-172	0.924385	0.143	0.06	5.40591555849093e-168	0	MEIOC--ENSG00000180336
9.34255288131117e-172	0.487228	0.502	0.333	2.38468662295468e-167	0	MAP7--ENSG00000135525
5.35629628245988e-171	0.369466	0.757	0.597	1.36719462609789e-166	0	USP1--ENSG00000162607
1.07686242629929e-170	0.370449	0.797	0.689	2.74869134312893e-166	0	KLHL23--ENSG00000213160
1.540695414664e-170	0.385651	0.804	0.716	3.93262504592985e-166	0	MRPS18B--ENSG00000204568
1.83814586007345e-170	0.258967	0.898	0.764	4.69186730783749e-166	0	C21orf59--ENSG00000159079
4.66800805907208e-170	0.400884	0.763	0.716	1.19150905707815e-165	0	ACVR2B--ENSG00000114739
4.67143043241365e-170	0.543305	0.542	0.401	1.19238261787358e-165	0	PCCA--ENSG00000175198
5.97517776706549e-170	0.365713	0.938	0.888	1.52516412504347e-165	0	HEBP2--ENSG00000051620
6.67823100356958e-170	0.370092	0.815	0.744	1.70461846366114e-165	0	PITHD1--ENSG00000057757
1.81961362522996e-169	0.527838	0.622	0.523	4.64456377839948e-165	0	NAA15--ENSG00000164134
2.00869366654879e-169	0.666357	0.382	0.246	5.1271905838658e-165	0	NDC1--ENSG00000058804
6.93723114992203e-169	0.749539	0.328	0.202	1.7707282510176e-164	0	PFAS--ENSG00000178921
7.13047495501038e-169	0.315544	0.902	0.821	1.8200537322664e-164	0	MTCH2--ENSG00000109919
1.51640763705643e-168	0.36452	0.798	0.701	3.87063049358654e-164	0	SLC38A1--ENSG00000111371
2.85041367352222e-168	0.511202	0.294	0.167	7.27568090166547e-164	0	ATP1B2--ENSG00000129244
3.96506132707274e-168	0.665055	0.414	0.279	1.01208190373532e-163	0	MAK16--ENSG00000198042
4.61282037932523e-168	0.538839	0.503	0.357	1.17742240182277e-163	0	FKBP11--ENSG00000134285
9.14162012338656e-168	0.56249	0.466	0.31	2.33339853649442e-163	0	IGSF8--ENSG00000162729
1.23143148242509e-167	0.382016	0.465	0.304	3.14322885889005e-163	0	PCDH10--ENSG00000138650
1.78162300559628e-167	0.297175	0.569	0.378	4.54759272178451e-163	0	PRICKLE1--ENSG00000139174
3.90411160008245e-167	0.346425	0.478	0.308	9.96524485921044e-163	0	SPC25--ENSG00000152253
4.21834690386486e-167	0.939669	0.156	0.071	1.07673304721151e-162	0	STC2--ENSG00000113739
6.13531397026841e-167	0.254121	0.536	0.372	1.56603889091101e-162	0	AURKA--ENSG00000087586
6.98577909255542e-167	0.253293	0.959	0.929	1.78312011337477e-162	0	SRSF10--ENSG00000188529
4.06812192744293e-166	0.755382	0.341	0.221	1.03838812197981e-161	0	NR2C2AP--ENSG00000184162
6.09695200595164e-166	0.279146	0.91	0.826	1.55624699951916e-161	0	OAZ2--ENSG00000180304
6.55322012545206e-166	0.391265	0.736	0.587	1.67270943702164e-161	0	RFC2--ENSG00000049541
1.61527098710572e-165	0.842568	0.162	0.074	4.12297919458735e-161	0	RNF175--ENSG00000145428
1.80408012536096e-165	0.381053	0.796	0.679	4.60491451998385e-161	0	CD320--ENSG00000167775
2.25352056671849e-165	0.332931	0.848	0.749	5.75211124654895e-161	0	MRPL34--ENSG00000130312
3.54292385046639e-165	0.747868	0.28	0.163	9.04331312831546e-161	0	BDH1--ENSG00000161267
3.62871314294654e-165	0.516522	0.559	0.41	9.26229029737104e-161	0	NAT9--ENSG00000109065
5.01944567927756e-165	0.891948	0.169	0.079	1.2812135096356e-160	0	NUDT10--ENSG00000122824
1.11622059174642e-164	0.424748	0.68	0.521	2.84915306043273e-160	0	TRAF7--ENSG00000131653
1.99937203451771e-164	0.600134	0.393	0.251	5.10339711810645e-160	0	MUTYH--ENSG00000132781
2.0839615261423e-164	0.574201	0.497	0.361	5.31931179547823e-160	0	QTRT1--ENSG00000213339
5.49824150307564e-164	0.40079	0.751	0.615	1.40342614366006e-159	0	PPP1R35--ENSG00000160813
3.24282575332692e-163	0.651221	0.374	0.239	8.27731273536696e-159	0	TLCD1--ENSG00000160606
6.4652789754338e-163	0.43777	0.701	0.617	1.65026245847948e-158	0	PPIL3--ENSG00000240344
1.06039865250326e-162	0.417417	0.468	0.302	2.70666756051456e-158	0	DBNDD1--ENSG00000003249
1.34962587417471e-162	0.830286	0.195	0.098	3.44492004383095e-158	0	HSPA2--ENSG00000126803
1.70248323987775e-162	0.540351	0.496	0.348	4.34558846978795e-158	0	MMS19--ENSG00000155229
1.8724872318855e-162	0.539445	0.49	0.339	4.77952365938773e-158	0	MCCC2--ENSG00000131844
2.1255343757469e-162	0.571831	0.499	0.356	5.42542649409396e-158	0	SAAL1--ENSG00000166788
2.66914673958601e-162	0.399477	0.742	0.631	6.81299705279329e-158	0	AFG3L2--ENSG00000141385
2.72326136013802e-162	1.06388	0.106	0.04	6.9511246217523e-158	0	SLC47A1--ENSG00000142494
3.6270544218722e-162	0.565035	0.482	0.343	9.25805641182879e-158	0	DAPK1--ENSG00000196730
2.52640868242275e-161	0.824108	0.15	0.067	6.44865816188408e-157	0	HLA-DOA--ENSG00000204252
1.96131419680898e-160	0.892092	0.196	0.101	5.00625448735492e-156	0	TMEM52--ENSG00000178821
2.02883906597625e-160	0.464986	0.449	0.297	5.17861171590439e-156	0	RTKN2--ENSG00000182010
2.17376782604069e-160	0.394775	0.773	0.673	5.54854237596885e-156	0	USP7--ENSG00000187555
3.25556907693921e-160	0.851477	0.156	0.072	8.30984006888734e-156	0	SORBS1--ENSG00000095637
3.55379504823206e-160	0.298886	0.91	0.865	9.07106186061234e-156	0	C1orf43--ENSG00000143612
5.54502540645152e-160	0.945555	0.161	0.076	1.41536773499675e-155	0	BEND3--ENSG00000178409
6.62486997722185e-160	0.817753	0.161	0.074	1.69099806168588e-155	0	TACR1--ENSG00000115353
1.45016307514159e-159	0.448771	0.633	0.474	3.7015412492989e-155	0	PHYH--ENSG00000107537
1.53437445066898e-159	0.470907	0.644	0.521	3.91649078533257e-155	0	TGS1--ENSG00000137574
2.28480565317427e-159	0.573792	0.339	0.205	5.83196642972732e-155	0	GUCA1A--ENSG00000048545
2.59125892686389e-159	0.268458	0.874	0.808	6.61418841082008e-155	0	BZW2--ENSG00000136261
2.99034657266544e-159	0.497237	0.623	0.499	7.63285962672855e-155	0	EMG1--ENSG00000126749
8.84445195502887e-159	0.592793	0.366	0.232	2.25754636152112e-154	0	OIP5--ENSG00000104147
1.0077242548924e-158	0.316396	0.88	0.821	2.57221616061284e-154	0	MRPL42--ENSG00000198015
2.59364531905547e-158	0.547521	0.264	0.146	6.62027967688909e-154	0	MTCL1--ENSG00000168502
3.53161347753712e-158	0.373277	0.79	0.669	9.01444340141351e-154	0	ZMYND8--ENSG00000101040
3.92625927051285e-158	0.270059	0.927	0.877	1.00217767879841e-153	0	ECI1--ENSG00000167969
4.95911670229802e-158	0.550941	0.566	0.456	1.26581453826157e-153	0	SFXN4--ENSG00000183605
5.63913313067664e-158	0.764375	0.208	0.108	1.43938873160521e-153	0	NOS1AP--ENSG00000198929
4.87142512371099e-157	0.460523	0.443	0.316	1.24343126282723e-152	0	SPRY1--ENSG00000164056
2.13312912582569e-156	0.641875	0.216	0.111	5.44481209367007e-152	0	POU2F2--ENSG00000028277
3.86878697805985e-156	0.381764	0.79	0.721	9.87507876149776e-152	0	TRMT10C--ENSG00000174173
6.57784489401186e-156	0.299014	0.907	0.851	1.67899490919653e-151	0	SNRPA1--ENSG00000131876
1.40117698268526e-155	0.682826	0.255	0.141	3.57650424830413e-151	0	CLYBL--ENSG00000125246
4.39361781527242e-155	0.412011	0.73	0.64	1.12147094734828e-150	0	KARS--ENSG00000065427
5.40498539375346e-155	0.567528	0.558	0.456	1.37962252175557e-150	0	SDCCAG3--ENSG00000165689
3.9220203964947e-154	0.351325	0.611	0.436	1.00109570620527e-149	0	DIAPH2--ENSG00000147202
4.76444015834414e-154	0.503354	0.414	0.273	1.21612335041734e-149	0	XRCC2--ENSG00000196584
1.43141667198228e-153	0.407392	0.739	0.625	3.65369105523477e-149	0	TMEM126A--ENSG00000171202
2.76629705405572e-152	0.557496	0.544	0.437	7.06097323047722e-148	0	PIAS2--ENSG00000078043
2.90380689342278e-152	0.299811	0.892	0.826	7.41196709546164e-148	0	PSMD3--ENSG00000108344
4.01736237490253e-152	0.707341	0.341	0.222	1.02543174619387e-147	0	PUS1--ENSG00000177192
4.35586881027234e-152	0.536443	0.488	0.348	1.11183551382202e-147	0	DDX10--ENSG00000178105
1.13144452039896e-151	0.505293	0.449	0.3	2.88801213831834e-147	0	GMDS--ENSG00000112699
1.46640630476853e-151	0.372932	0.753	0.603	3.74300209292166e-147	0	MITD1--ENSG00000158411
1.57043779606814e-151	0.508347	0.516	0.371	4.00854247446393e-147	0	MAPKAPK3--ENSG00000114738
1.45576116263211e-150	0.706774	0.299	0.182	3.71583036761846e-146	0	ECE2--ENSG00000145194
1.96244640894088e-150	0.546751	0.514	0.378	5.0091444588216e-146	0	NOP14--ENSG00000087269
6.97884620367334e-150	0.392021	0.75	0.67	1.78135049348762e-145	0	LSM12--ENSG00000161654
1.0549660353759e-149	0.279172	0.902	0.826	2.69280080529699e-145	0	PTRHD1--ENSG00000184924
1.92699338462198e-149	0.829708	0.163	0.078	4.9186506142476e-145	0	CDCP1--ENSG00000163814
3.40930824562236e-149	0.961214	0.101	0.038	8.70225929695107e-145	0	PRUNE2--ENSG00000106772
5.49632799997143e-149	0.581018	0.466	0.338	1.40293772199271e-144	0	UTP14A--ENSG00000156697
6.73962079716409e-149	0.719934	0.192	0.098	1.72028820847613e-144	0	RBP7--ENSG00000162444
6.88057616578894e-149	0.411776	0.686	0.535	1.75626706631763e-144	0	AGPAT5--ENSG00000155189
4.05671359735222e-148	0.301221	0.496	0.323	1.03547614572416e-143	0	NFATC4--ENSG00000100968
6.20538106450738e-148	0.424415	0.66	0.542	1.58392351671551e-143	0	HLTF--ENSG00000071794
1.05820630085028e-147	0.295594	0.875	0.793	2.70107158292034e-143	0	C12orf10--ENSG00000139637
1.75668711064392e-147	0.532595	0.502	0.363	4.4839438499186e-143	0	HEATR1--ENSG00000119285
1.7595779463416e-147	0.321911	0.849	0.767	4.49132270803694e-143	0	MRPS23--ENSG00000181610
1.77795540110183e-147	0.575657	0.367	0.239	4.53823116131243e-143	0	DTL--ENSG00000143476
3.25378756141116e-147	0.7513	0.317	0.207	8.30529275050198e-143	0	PPRC1--ENSG00000148840
6.4331142010087e-147	0.41319	0.692	0.582	1.64205239980747e-142	0	AGO2--ENSG00000123908
8.11369070654615e-147	0.565101	0.32	0.193	2.07101955284591e-142	0	PLS1--ENSG00000120756
9.2583461364693e-147	0.418932	0.437	0.29	2.36319285133379e-142	0	RRM2--ENSG00000171848
9.57360696671037e-147	0.314215	0.866	0.75	2.44366317825282e-142	0	LAGE3--ENSG00000196976
1.02899982125117e-146	0.813482	0.184	0.094	2.6265220437436e-142	0	TANGO6--ENSG00000103047
2.06168628710093e-146	0.448428	0.681	0.553	5.26245424782512e-142	0	TIMM44--ENSG00000104980
2.41570483104295e-146	0.749511	0.239	0.135	6.16608658123713e-142	0	POLR1B--ENSG00000125630
5.3286875085229e-146	0.365927	0.787	0.686	1.36014748655047e-141	0	EIF2S1--ENSG00000134001
7.06456131879701e-146	0.406007	0.72	0.62	1.80322927662294e-141	0	THOC6--ENSG00000131652
7.81311316852923e-146	0.797642	0.184	0.094	1.99429713626709e-141	0	CELF5--ENSG00000161082
9.08082167003987e-146	1.10759	0.119	0.051	2.31787973127768e-141	0	HSD11B2--ENSG00000176387
1.26342583922719e-145	0.622409	0.373	0.249	3.22489445462741e-141	0	DLEU1--ENSG00000176124
1.2673292127678e-145	0.404709	0.676	0.557	3.2348578155898e-141	0	FZD3--ENSG00000104290
2.32280576543849e-145	0.48222	0.552	0.405	5.92896171628174e-141	0	SIGMAR1--ENSG00000147955
5.55648754917099e-145	0.487763	0.648	0.569	1.41829344692589e-140	0	PYCR1--ENSG00000183010
5.61738083439657e-145	0.310311	0.568	0.403	1.43383645797972e-140	0	GPM6B--ENSG00000046653
5.73905352833715e-145	0.377962	0.761	0.682	1.46489341310806e-140	0	BFAR--ENSG00000103429
6.21715473378998e-145	0.906254	0.183	0.095	1.58692874579989e-140	0	FGF11--ENSG00000161958
1.05131039319363e-144	0.402643	0.699	0.56	2.68346977862675e-140	0	ICT1--ENSG00000167862
1.59022893541272e-144	0.297903	0.587	0.414	4.05905935764097e-140	0	TNIK--ENSG00000154310
2.1858282870432e-144	0.737536	0.243	0.139	5.57932670267777e-140	0	C14orf132--ENSG00000227051
3.06506337276308e-144	0.712643	0.206	0.108	7.82357425897776e-140	0	PPM1J--ENSG00000155367
9.1511134025152e-144	0.314545	0.503	0.356	2.335821695992e-139	0	MEG3--ENSG00000214548
4.35890790768148e-143	0.27176	0.916	0.885	1.1126112434357e-138	0	BOD1--ENSG00000145919
4.68745794348637e-143	0.396281	0.711	0.593	1.1964736400749e-138	0	NUP37--ENSG00000075188
8.00725132126781e-143	0.548194	0.486	0.356	2.04385089975361e-138	0	VARS--ENSG00000204394
1.86913060474248e-142	0.905681	0.143	0.067	4.77095586860519e-138	0	HS3ST5--ENSG00000249853
7.41948628183508e-142	0.502077	0.506	0.368	1.8938238734384e-137	0	ARHGEF10--ENSG00000104728
8.521316439681e-142	0.50364	0.436	0.3	2.17506602122858e-137	0	FANCD2--ENSG00000144554
1.42153160122405e-141	0.419326	0.699	0.564	3.62845941212438e-137	0	TOMM5--ENSG00000175768
1.89594988231641e-141	0.460452	0.63	0.531	4.83941207461264e-137	0	STX16--ENSG00000124222
1.91545291773786e-140	0.253399	0.923	0.849	4.88919357252589e-136	0	SSRP1--ENSG00000149136
3.72126787024906e-140	0.566394	0.479	0.368	9.49853623881071e-136	0	RPUSD4--ENSG00000165526
4.77837100220438e-140	0.446338	0.541	0.409	1.21967919831267e-135	0	ATAD5--ENSG00000176208
4.83810257400493e-140	0.450063	0.621	0.511	1.23492568201476e-135	0	ABCB7--ENSG00000131269
8.03898491126183e-140	0.392472	0.219	0.12	2.05195089859958e-135	0	FGFBP3--ENSG00000174721
9.86781227731776e-140	0.428214	0.584	0.427	2.51875908378536e-135	0	TRIM37--ENSG00000108395
1.23770147225351e-139	0.260092	0.919	0.839	3.15923300792708e-135	0	PSMD11--ENSG00000108671
2.36107608522365e-139	0.888499	0.124	0.054	6.02664670753337e-135	0	CTD-2162K18.4--ENSG00000267260
4.49092716878942e-139	0.566427	0.377	0.25	1.1463091598335e-134	0	NCAPG2--ENSG00000146918
4.87234525572029e-139	0.652819	0.294	0.179	1.2436661265226e-134	0	SNX16--ENSG00000104497
5.27301131605092e-139	0.686586	0.191	0.099	1.345936138422e-134	0	TBC1D4--ENSG00000136111
5.78190703426993e-139	0.514769	0.354	0.222	1.4758317704974e-134	0	RP11-532F12.5--ENSG00000261183
6.84872771804256e-139	0.35925	0.709	0.548	1.74813775003036e-134	0	SURF2--ENSG00000148291
1.07602835230325e-138	0.302051	0.864	0.813	2.74656236925404e-134	0	NCBP2--ENSG00000114503
1.39173094513264e-138	0.490693	0.594	0.494	3.55239323745106e-134	0	ZBTB44--ENSG00000196323
2.52499127234423e-138	0.37021	0.753	0.674	6.44504022265866e-134	0	TSN--ENSG00000211460
2.54122290662897e-138	0.431825	0.575	0.434	6.48647146917044e-134	0	PRPS1--ENSG00000147224
1.73862601347841e-137	0.674256	0.258	0.153	4.43784289940365e-133	0	SLC7A1--ENSG00000139514
1.89502201844738e-137	0.674981	0.264	0.157	4.83704370208695e-133	0	CBLC--ENSG00000142273
2.99148301022065e-137	0.536972	0.459	0.334	7.63576038358821e-133	0	CHPT1--ENSG00000111666
5.08011287912091e-137	0.872291	0.138	0.065	1.29669881239561e-132	0	NAT8L--ENSG00000185818
7.41161387458196e-137	0.405843	0.68	0.56	1.89181444148704e-132	0	TCOF1--ENSG00000070814
7.93946911285936e-137	0.659062	0.277	0.168	2.02654949105735e-132	0	N4BP3--ENSG00000145911
1.202322031437e-136	0.551891	0.325	0.205	3.06892698524294e-132	0	NCAPH--ENSG00000121152
1.66753962517908e-136	0.363073	0.715	0.572	4.2563948932696e-132	0	MRPL1--ENSG00000169288
1.74132717652373e-136	0.635555	0.416	0.307	4.44473761807681e-132	0	PPAN--ENSG00000130810
1.85396471398914e-136	0.564991	0.428	0.303	4.73224493245727e-132	0	XPO5--ENSG00000124571
6.84590126961739e-136	0.607875	0.157	0.076	1.74741629906984e-131	0	IGFBPL1--ENSG00000137142
7.76769234189829e-136	0.41647	0.701	0.622	1.98270347026954e-131	0	RNF126--ENSG00000070423
1.14577640486502e-135	0.627696	0.365	0.258	2.92459427341797e-131	0	ADAMTS19--ENSG00000145808
1.17702717221142e-135	0.255049	0.931	0.876	3.00436185706964e-131	0	PMF1--ENSG00000160783
2.42815303991337e-134	0.600011	0.491	0.398	6.19786063437887e-130	0	ZNF121--ENSG00000197961
2.87770320528145e-134	0.297081	0.879	0.804	7.3453374314809e-130	0	NOSIP--ENSG00000142546
2.92989143662715e-134	0.481431	0.218	0.118	7.47854789199081e-130	0	CDC42EP5--ENSG00000167617
1.40502290731029e-133	0.354514	0.748	0.652	3.58632097090951e-129	0	SF3B4--ENSG00000143368
1.87886325800754e-133	0.302787	0.877	0.834	4.79579846606424e-129	0	YTHDC1--ENSG00000083896
2.26396386624562e-133	0.800513	0.201	0.111	5.77876776859193e-129	0	DHX37--ENSG00000150990
3.44254746885612e-133	0.254253	0.914	0.856	8.78710241425524e-129	0	MPST--ENSG00000128309
4.16816585765508e-133	0.328971	0.699	0.546	1.06392433516646e-128	0	KIF5C--ENSG00000168280
8.92943781799621e-133	0.532179	0.471	0.341	2.27923900304353e-128	0	SNAPC2--ENSG00000104976
1.47616920970377e-132	0.807929	0.19	0.103	3.76792190776888e-128	0	RP5-940J5.9--ENSG00000269968
2.44294486250699e-132	0.722097	0.316	0.213	6.23561676154909e-128	0	CCDC86--ENSG00000110104
2.8110384605405e-132	0.343649	0.815	0.732	7.17517567052963e-128	0	MRPS5--ENSG00000144029
5.22690027825492e-132	0.472643	0.27	0.158	1.33416629602457e-127	0	CD40--ENSG00000101017
6.34555449374043e-132	0.405823	0.631	0.495	1.61970278452725e-127	0	DHTKD1--ENSG00000181192
1.00416937594441e-131	0.64645	0.371	0.252	2.5631423320981e-127	0	ESYT2--ENSG00000117868
1.01256519965375e-131	0.443838	0.614	0.51	2.58457267211619e-127	0	ZPR1--ENSG00000109917
1.32311250647018e-131	0.551581	0.426	0.304	3.37724467276515e-127	0	SNX8--ENSG00000106266
2.3812533091431e-131	0.643759	0.304	0.193	6.07814907158775e-127	0	KCTD2--ENSG00000180901
2.96809763699769e-131	0.284594	0.871	0.811	7.57606921843661e-127	0	DNAJA2--ENSG00000069345
5.40415692803965e-131	0.498827	0.48	0.345	1.37941105588212e-126	0	TMEM177--ENSG00000144120
5.66632732518655e-131	0.758437	0.185	0.098	1.44633004975387e-126	0	ZBTB3--ENSG00000185670
5.78017318313662e-131	0.524853	0.428	0.303	1.47538920499562e-126	0	ZNF883--ENSG00000228623
9.09891949912865e-131	0.293804	0.833	0.775	2.32249920215259e-126	0	SND1--ENSG00000197157
9.82740300492539e-131	0.273524	0.57	0.391	2.50844461700721e-126	0	CD200--ENSG00000091972
1.78855250057086e-130	0.573807	0.35	0.228	4.56528025770712e-126	0	ASUN--ENSG00000064102
2.2309699420077e-130	0.674885	0.299	0.192	5.69455077697464e-126	0	RP11-701H24.9--ENSG00000214265
2.301925697138e-130	0.447853	0.586	0.452	5.87566534194474e-126	0	THOP1--ENSG00000172009
2.79619639809837e-130	0.877206	0.12	0.054	7.1372913061461e-126	0	RP11-259N19.1--ENSG00000272711
4.42604122339043e-130	0.547312	0.414	0.294	1.12974702227041e-125	0	FANCA--ENSG00000187741
5.41050458164096e-130	0.546762	0.327	0.206	1.38103129446386e-125	0	CTD-2547G23.4--ENSG00000274925
5.46302037194711e-130	0.455821	0.421	0.283	1.3944359499395e-125	0	TCN2--ENSG00000185339
8.33081850683409e-130	0.621456	0.263	0.157	2.1264414238694e-125	0	STMN3--ENSG00000197457
8.35767170348576e-130	0.361564	0.282	0.165	2.13329570231474e-125	0	NRXN1--ENSG00000179915
8.98922042612465e-130	0.636609	0.327	0.219	2.29449851376832e-125	0	ADA--ENSG00000196839
1.848503035636e-129	0.415228	0.599	0.454	4.7183039984609e-125	0	PDCD11--ENSG00000148843
2.65112793452081e-129	0.690065	0.203	0.11	6.76700405286435e-125	0	CLIP2--ENSG00000106665
3.70972265850569e-129	0.526041	0.28	0.172	9.46906708583577e-125	0	FAM83D--ENSG00000101447
6.82980636270276e-129	0.761778	0.157	0.078	1.74330807407988e-124	0	SYT14--ENSG00000143469
7.63047993677448e-128	0.406958	0.683	0.572	1.94768000386169e-123	0	UBE2G1--ENSG00000132388
5.37047336906849e-127	0.324595	0.799	0.714	1.37081332745473e-122	0	RIF1--ENSG00000080345
1.20108400617973e-126	0.428385	0.344	0.223	3.06576692577375e-122	0	HJURP--ENSG00000123485
3.57517445721937e-126	0.764683	0.123	0.055	9.12563280205244e-122	0	VWDE--ENSG00000146530
3.68641873070448e-126	0.279265	0.8	0.674	9.40958381012319e-122	0	ITGB3BP--ENSG00000142856
1.37442380711394e-125	0.667805	0.238	0.141	3.50821676765834e-121	0	ERCC6L--ENSG00000186871
1.41288207406605e-125	0.356093	0.428	0.291	3.60638149405359e-121	0	TTK--ENSG00000112742
3.72325135029476e-125	0.409111	0.396	0.271	9.50359907162739e-121	0	HES6--ENSG00000144485
5.10385245151477e-125	0.595819	0.339	0.227	1.30275833824915e-120	0	SETD6--ENSG00000103037
8.04288406257984e-125	0.56252	0.395	0.279	2.0529461569735e-120	0	UCK2--ENSG00000143179
1.10740565770863e-124	0.435759	0.616	0.523	2.82665294130127e-120	0	ALG3--ENSG00000214160
1.55096771510138e-124	0.443515	0.599	0.477	3.95884509279627e-120	0	TBRG4--ENSG00000136270
2.2707620203883e-124	0.423312	0.58	0.462	5.79612005704112e-120	0	CS--ENSG00000062485
1.28958443622114e-123	0.42426	0.581	0.445	3.29166427345446e-119	0	RIMKLB--ENSG00000166532
1.306840735871e-123	0.844663	0.144	0.071	3.33571097831073e-119	0	ZNF239--ENSG00000196793
1.6439730987466e-123	0.407677	0.525	0.384	4.19624133455071e-119	0	RFC5--ENSG00000111445
1.99479813218924e-123	0.562047	0.164	0.083	5.09172223241303e-119	0	NLGN1--ENSG00000169760
5.28771220845622e-123	0.384189	0.678	0.592	1.34968854120845e-118	0	MRPL2--ENSG00000112651
7.82092211543907e-123	0.310675	0.83	0.763	1.99629036996582e-118	0	DHPS--ENSG00000095059
7.93430273088588e-123	0.528832	0.391	0.272	2.02523077205862e-118	0	ADGRL1--ENSG00000072071
8.69723316531127e-123	0.507198	0.516	0.414	2.2199687654457e-118	0	RCOR2--ENSG00000167771
1.07839046392554e-122	0.391578	0.648	0.531	2.75259165916993e-118	0	HADH--ENSG00000138796
2.06075792045521e-122	0.369424	0.702	0.591	5.26008459196192e-118	0	NDUFAF2--ENSG00000164182
2.13939933733874e-122	0.421731	0.591	0.469	5.46081680855715e-118	0	AGO1--ENSG00000092847
2.22423977412265e-122	0.255982	0.902	0.861	5.67737202344805e-118	0	TRA2B--ENSG00000136527
2.36470341364727e-122	0.448497	0.254	0.151	6.03590546333465e-118	0	CLMP--ENSG00000166250
4.49647953597772e-122	0.388035	0.253	0.147	1.14772640155831e-117	0	STXBP6--ENSG00000168952
7.03704051427481e-122	0.62637	0.263	0.161	1.79620459126864e-117	0	AC100830.3--ENSG00000259635
8.17567534909458e-122	0.966445	0.153	0.08	2.08684113285639e-117	0	NRARP--ENSG00000198435
1.08548259651133e-121	0.369075	0.191	0.101	2.77069432759517e-117	0	CD48--ENSG00000117091
1.41703663889888e-121	0.621344	0.267	0.165	3.6169860207894e-117	0	FAM83F--ENSG00000133477
2.65416421777525e-121	0.773162	0.21	0.122	6.77475416587131e-117	0	NT5M--ENSG00000205309
2.74019369099272e-121	0.379982	0.284	0.17	6.99434439625892e-117	0	BACE2--ENSG00000182240
4.11732954061061e-121	0.749729	0.245	0.152	1.05094836524086e-116	0	TFAP4--ENSG00000090447
4.66797965830872e-121	0.52632	0.445	0.322	1.1915018077833e-116	0	NDUFAF7--ENSG00000003509
5.65604155321542e-121	0.424767	0.464	0.328	1.44370460645824e-116	0	GINS4--ENSG00000147536
7.52873347851049e-121	0.708543	0.259	0.162	1.9217092203898e-116	0	DUS3L--ENSG00000141994
1.35993430689463e-120	0.682272	0.148	0.073	3.47123231834855e-116	0	TRERF1--ENSG00000124496
1.48838148197967e-120	0.300559	0.836	0.756	3.79909373275312e-116	0	ZNF511--ENSG00000198546
2.78761398766262e-120	0.446073	0.451	0.325	7.11538470350883e-116	0	MARC1--ENSG00000186205
3.62888024982001e-120	0.399945	0.681	0.601	9.26271683766557e-116	0	DPM1--ENSG00000000419
6.51984559531825e-120	0.753346	0.153	0.077	1.66419058820498e-115	0	FBXO27--ENSG00000161243
1.49529725928897e-119	0.49298	0.508	0.394	3.8167462543351e-115	0	GRWD1--ENSG00000105447
6.55889711379553e-119	0.470076	0.284	0.173	1.67415848829631e-114	0	RIMKLA--ENSG00000177181
9.76471445561349e-119	0.409556	0.384	0.261	2.49244336479534e-114	0	ARHGAP11A--ENSG00000198826
1.58193336407146e-118	0.403514	0.664	0.555	4.03788491179239e-114	0	MT-ATP8--ENSG00000228253
2.32110564905747e-118	0.504893	0.309	0.201	5.92462216921919e-114	0	FHL2--ENSG00000115641
2.43169994527276e-118	0.297354	0.845	0.747	6.20691411030872e-114	0	MOB4--ENSG00000115540
2.98180243462929e-118	0.299973	0.827	0.778	7.61105071439125e-114	0	CPSF6--ENSG00000111605
3.59693857835596e-118	0.311183	0.376	0.25	9.1811857212536e-114	0	KIF2C--ENSG00000142945
8.92847100952286e-118	0.574254	0.268	0.166	2.27899222518071e-113	0	NOTCH1--ENSG00000148400
1.56546458419405e-117	0.294341	0.348	0.228	3.99584835115531e-113	0	DEPDC1--ENSG00000024526
2.38539013526995e-117	0.517801	0.333	0.219	6.08870832027655e-113	0	CHML--ENSG00000203668
3.37577391718142e-117	0.537471	0.352	0.241	8.61666292360558e-113	0	LINC01224--ENSG00000269416
6.02574495134473e-117	0.494868	0.47	0.36	1.53807139883074e-112	0	METTL10--ENSG00000203791
7.55649804160163e-117	0.33285	0.754	0.656	1.92879612511882e-112	0	SPATC1L--ENSG00000160284
8.22303058350995e-117	0.356824	0.397	0.265	2.09892855644092e-112	0	PITPNC1--ENSG00000154217
8.36685605416384e-117	0.402891	0.513	0.369	2.13564000782532e-112	0	RMND5B--ENSG00000145916
1.27338182024558e-116	0.287115	0.855	0.788	3.25030709617684e-112	0	EPRS--ENSG00000136628
1.5954667467445e-116	0.37617	0.662	0.563	4.07242887106534e-112	0	SUCLG2--ENSG00000172340
2.19583284561242e-116	0.41656	0.629	0.539	5.60486333842571e-112	0	TMX1--ENSG00000139921
2.68939103678408e-116	0.851406	0.157	0.083	6.86467062139138e-112	0	ARRB1--ENSG00000137486
2.73935584995098e-116	0.387192	0.639	0.537	6.99220580699987e-112	0	DNAAF2--ENSG00000165506
2.90696050165806e-116	0.431109	0.619	0.543	7.4200166804822e-112	0	MRPS30--ENSG00000112996
5.27266863932976e-116	0.676147	0.153	0.079	1.34584867018892e-111	0	NOTO--ENSG00000214513
1.28112182731024e-115	0.395644	0.58	0.448	3.2700634642094e-111	0	FADD--ENSG00000168040
1.6420495422302e-115	0.503431	0.48	0.368	4.19133145654258e-111	0	C3orf58--ENSG00000181744
1.9980539451089e-115	0.455625	0.357	0.233	5.10003269489046e-111	0	SPRYD4--ENSG00000176422
7.01814186578232e-115	0.538434	0.359	0.247	1.79138071124094e-110	0	DNA2--ENSG00000138346
8.71939208303053e-115	0.625852	0.234	0.14	2.22562482919354e-110	0	DUSP16--ENSG00000111266
9.45311451291857e-115	0.612282	0.357	0.258	2.41290747942247e-110	0	WDR3--ENSG00000065183
1.6635924199237e-114	0.762335	0.217	0.131	4.24631965185523e-110	0	SCARB1--ENSG00000073060
2.8140793597049e-114	0.678919	0.258	0.162	7.18293756564675e-110	0	CCDC169--ENSG00000242715
3.03001928678081e-114	0.541945	0.27	0.168	7.73412422950801e-110	0	ESCO2--ENSG00000171320
3.62573619008759e-114	0.295133	0.76	0.645	9.25469162519856e-110	0	RPA2--ENSG00000117748
4.49443551802424e-114	0.556499	0.218	0.127	1.14720466597569e-109	0	PRSS35--ENSG00000146250
5.46513693582099e-114	0.480513	0.594	0.537	1.39497620286831e-109	0	GAR1--ENSG00000109534
7.83628290850019e-114	0.411493	0.624	0.542	2.00021121239467e-109	0	KDSR--ENSG00000119537
2.61763216523366e-113	0.316041	0.457	0.32	6.68150610175891e-109	0	KIF11--ENSG00000138160
3.61718392894455e-113	0.857503	0.14	0.071	9.23286197863097e-109	0	MMP17--ENSG00000198598
5.20857680791067e-113	0.333041	0.719	0.634	1.3294892302192e-108	0	PCID2--ENSG00000126226
6.00677355926471e-113	0.553156	0.32	0.212	1.53322895100232e-108	0	AKAP7--ENSG00000118507
6.76790632668316e-113	0.37969	0.665	0.591	1.72750808988588e-108	0	SLC25A37--ENSG00000147454
1.46850194896791e-112	0.440554	0.368	0.251	3.74835122474058e-108	0	DEPDC1B--ENSG00000035499
1.89773321390527e-112	0.644205	0.253	0.158	4.84396402849321e-108	0	SP4--ENSG00000105866
1.94494363063017e-112	0.435864	0.146	0.073	4.9644686171835e-108	0	RP11-263K19.4--ENSG00000231064
1.96888070803644e-112	0.617084	0.166	0.088	5.02556800726301e-108	0	MME--ENSG00000196549
4.11027719172834e-112	0.580001	0.387	0.285	1.04914825318866e-107	0	RNF138--ENSG00000134758
5.67381000220794e-112	0.640663	0.24	0.146	1.44824000306358e-107	0	DDX31--ENSG00000125485
6.72509154018872e-112	0.410707	0.541	0.415	1.71657961563317e-107	0	E2F3--ENSG00000112242
6.81697892347827e-112	0.406277	0.49	0.356	1.74003387021783e-107	0	BAG2--ENSG00000112208
2.17909782973192e-111	0.327455	0.737	0.651	5.56214721039072e-107	0	NAMPT--ENSG00000105835
2.3892726217497e-111	0.771199	0.121	0.057	6.09861836701611e-107	0	RPRML--ENSG00000179673
2.87457213332791e-111	0.326961	0.759	0.671	7.33734537031948e-107	0	CPSF3L--ENSG00000127054
7.71370395402392e-111	0.382308	0.653	0.591	1.96892293426461e-106	0	DUSP6--ENSG00000139318
1.45796536556093e-110	0.421861	0.615	0.539	3.72145659559427e-106	0	AK2--ENSG00000004455
4.37120386642922e-110	0.483018	0.336	0.22	1.11574978690606e-105	0	ZFR2--ENSG00000105278
4.42844255350514e-110	0.533467	0.306	0.198	1.13035996178219e-105	0	SCAMP5--ENSG00000198794
7.32565107286342e-110	0.325062	0.762	0.703	1.86987243634839e-105	0	WBSCR22--ENSG00000071462
9.05816022842094e-110	0.412524	0.584	0.481	2.31209539830445e-105	0	MAPKAPK5-AS1--ENSG00000234608
1.05785467206258e-109	0.374705	0.628	0.506	2.70017405043974e-105	0	ZNF738--ENSG00000172687
1.19183085274098e-109	0.478891	0.423	0.306	3.04214825162135e-105	0	PGM2--ENSG00000169299
2.5646109166673e-109	0.343213	0.751	0.684	6.54616936479328e-105	0	KCMF1--ENSG00000176407
5.55457985864368e-109	0.380694	0.468	0.327	1.4178065089188e-104	0	NCAPD3--ENSG00000151503
7.7886872382188e-109	0.408772	0.558	0.436	1.98806241755535e-104	0	AC004556.1--ENSG00000276345
8.44694455016022e-109	0.568279	0.318	0.217	2.1560825964284e-104	0	AKAP1--ENSG00000121057
1.22631914272614e-108	0.66128	0.171	0.093	3.13017961180848e-104	0	FAAH2--ENSG00000165591
1.58789286819938e-108	0.618993	0.225	0.135	4.05309654607891e-104	0	POLQ--ENSG00000051341
1.74652196843669e-108	0.336298	0.739	0.677	4.45799732443465e-104	0	DNTTIP2--ENSG00000067334
1.82954299104895e-108	0.250853	0.585	0.43	4.66990848465245e-104	0	RAD51AP1--ENSG00000111247
2.10114666444976e-108	0.36735	0.632	0.521	5.363176861008e-104	0	HRSP12--ENSG00000132541
2.43629321457221e-108	0.58969	0.346	0.245	6.21863843019556e-104	0	SNHG12--ENSG00000197989
5.08024241184461e-107	0.291578	0.796	0.681	1.29673187562334e-102	0	ITPA--ENSG00000125877
5.64825769378656e-107	0.628991	0.199	0.115	1.44171777633902e-102	0	PPFIA3--ENSG00000177380
8.24503075350181e-107	0.398585	0.555	0.451	2.10454409983134e-102	0	PACSIN3--ENSG00000165912
8.90796891496966e-107	0.298212	0.771	0.677	2.27375906554601e-102	0	ISCA1--ENSG00000135070
1.0644332856229e-106	0.762442	0.117	0.056	2.71696596155244e-102	0	ASB5--ENSG00000164122
1.126692701731e-106	0.339818	0.736	0.644	2.87588312116839e-102	0	SCO1--ENSG00000133028
1.18222996603049e-106	0.650951	0.263	0.171	3.01764198829281e-102	0	L2HGDH--ENSG00000087299
1.22243180198388e-106	0.472481	0.48	0.38	3.12025717456387e-102	0	NUFIP1--ENSG00000083635
1.46959320184263e-106	0.46539	0.396	0.281	3.75113664770331e-102	0	GINS1--ENSG00000101003
1.82942426264336e-106	0.430332	0.383	0.257	4.66960543039717e-102	0	TSPAN33--ENSG00000158457
2.15465264474296e-106	0.648017	0.188	0.106	5.49975087570641e-102	0	SYNGR3--ENSG00000127561
2.41744048153559e-106	0.29423	0.799	0.704	6.17051682911958e-102	0	MRPL32--ENSG00000106591
3.39927920305289e-106	0.423036	0.509	0.392	8.6766601657925e-102	0	PGAP2--ENSG00000148985
3.55227749833359e-106	0.343719	0.694	0.609	9.06718831449649e-102	0	DAP3--ENSG00000132676
3.95352434134706e-106	0.650804	0.201	0.118	1.00913708812884e-101	0	HK2--ENSG00000159399
5.37586649891709e-106	0.286342	0.837	0.758	1.37218992384859e-101	0	MKKS--ENSG00000125863
6.13652407209878e-106	0.551423	0.368	0.262	1.56634776940321e-101	0	GTF2E1--ENSG00000153767
7.27202745767999e-106	0.728218	0.126	0.062	1.85618500857282e-101	0	YBX2--ENSG00000006047
7.46144474348406e-106	0.371901	0.476	0.341	1.90453377077431e-101	0	WARS--ENSG00000140105
7.84835084476901e-106	0.327569	0.731	0.646	2.00329155312729e-101	0	NOC2L--ENSG00000188976
9.46748627815151e-106	0.532484	0.345	0.238	2.41657587249817e-101	0	PLCB3--ENSG00000149782
1.02932218615025e-105	0.520103	0.375	0.267	2.6273448801485e-101	0	TMEM39B--ENSG00000121775
1.10516707405113e-105	0.541528	0.437	0.35	2.82093895651551e-101	0	PIM3--ENSG00000198355
2.43956345304041e-105	0.648823	0.164	0.088	6.22698571388564e-101	0	HERC6--ENSG00000138642
3.52045707477467e-105	0.325927	0.681	0.559	8.98596668336233e-101	0	AIF1L--ENSG00000126878
7.09274568548884e-105	0.686324	0.278	0.18	1.81042333622103e-100	0	RRP12--ENSG00000052749
7.58736672339919e-105	0.384496	0.649	0.575	1.93667535614764e-100	0	SF3A2--ENSG00000104897
8.10177443712147e-105	0.370933	0.675	0.617	2.06797792507526e-100	0	ANKRD10--ENSG00000088448
1.26029591121058e-104	0.447378	0.463	0.347	3.21690531336499e-100	0	DNAJC18--ENSG00000170464
2.74778159560866e-104	0.762624	0.11	0.052	7.01371252279112e-100	0	SMIM24--ENSG00000095932
3.19322954074458e-104	0.473661	0.375	0.265	8.15071840275054e-100	0	TRIP13--ENSG00000071539
4.69499262005498e-104	0.278516	0.842	0.766	1.19839686626903e-99	0	EIF4E--ENSG00000151247
4.75912521075925e-104	0.456691	0.469	0.361	1.2147667100463e-99	0	DNAH14--ENSG00000185842
5.05281894550839e-104	0.451559	0.489	0.382	1.28973203584102e-99	0	THUMPD2--ENSG00000138050
5.13191901644548e-104	0.302312	0.785	0.703	1.30992232894771e-99	0	CMAS--ENSG00000111726
5.62497583127052e-104	0.637443	0.16	0.086	1.4357750809318e-99	0	MYOZ1--ENSG00000177791
6.23174934597986e-104	0.544815	0.461	0.379	1.59065402056136e-99	0	SLC25A33--ENSG00000171612
6.72670200151001e-104	0.520435	0.543	0.439	1.71699068588543e-99	0	GLTP--ENSG00000139433
6.86330881407427e-104	0.329503	0.725	0.645	1.75185957479246e-99	0	NFYB--ENSG00000120837
6.89882643469533e-104	0.465428	0.487	0.379	1.76092544745598e-99	0	TIPIN--ENSG00000075131
7.51446858157225e-104	0.564307	0.462	0.385	1.91806810544632e-99	0	YRDC--ENSG00000196449
9.42992869155479e-104	0.410369	0.463	0.337	2.40698929851936e-99	0	INO80D--ENSG00000114933
1.28741330521103e-103	0.469646	0.535	0.456	3.28612246155116e-99	0	LRRC47--ENSG00000130764
2.14080769134633e-103	0.323721	0.725	0.641	5.4644116321615e-99	0	PWP1--ENSG00000136045
2.55949060860949e-103	0.579282	0.188	0.107	6.53309977847572e-99	0	PIP5KL1--ENSG00000167103
3.06932386181375e-103	0.361551	0.606	0.478	7.8344491572796e-99	0	ELOVL6--ENSG00000170522
3.57174483309599e-103	0.706061	0.199	0.118	9.11687868647752e-99	0	ZNF398--ENSG00000197024
4.99841494251651e-103	0.319695	0.735	0.621	1.27584541407734e-98	0	MPV17--ENSG00000115204
6.532882097311e-103	0.251105	0.389	0.266	1.66751815533863e-98	0	CDCA2--ENSG00000184661
1.53823669514906e-102	0.278077	0.826	0.747	3.92634916436797e-98	0	SNRNP40--ENSG00000060688
1.69231733705125e-102	0.257413	0.446	0.307	4.31964000282333e-98	0	CCDC152--ENSG00000198865
1.78927096898503e-102	0.486141	0.475	0.375	4.5671141483343e-98	0	PYCR2--ENSG00000143811
4.5644984448002e-102	0.477673	0.426	0.318	1.16508822803525e-97	0	NOM1--ENSG00000146909
7.66109242753779e-102	0.396106	0.443	0.319	1.95549384212902e-97	0	POC1A--ENSG00000164087
7.99189126391299e-102	0.614436	0.293	0.199	2.03993024511379e-97	0	DPH2--ENSG00000132768
1.49855001298008e-101	0.357291	0.578	0.445	3.82504890813165e-97	0	HIP1--ENSG00000127946
1.98667837595186e-101	0.580906	0.17	0.095	5.07099655461712e-97	0	FAM101B--ENSG00000183688
5.32704564921302e-101	0.427361	0.447	0.326	1.35972840196162e-96	0	ZWILCH--ENSG00000174442
6.71091736445381e-101	0.485231	0.632	0.614	1.71296165727683e-96	0	P4HA1--ENSG00000122884
7.84487187307603e-101	0.403906	0.583	0.497	2.00240354560266e-96	0	POLR2D--ENSG00000144231
1.83660537553852e-100	0.48212	0.423	0.317	4.68793522106206e-96	0	ZNF649--ENSG00000198093
5.00255299202691e-100	0.488904	0.325	0.219	1.27690165121487e-95	0	GLCE--ENSG00000138604
1.39756447942768e-99	0.300615	0.77	0.737	3.56728333373915e-95	0	NCBP2-AS2--ENSG00000270170
1.47508860460657e-99	0.752535	0.126	0.064	3.76516366325826e-95	0	AURKC--ENSG00000105146
2.17521036943044e-99	0.349983	0.366	0.249	5.5522244679712e-95	0	KIF15--ENSG00000163808
2.27067342253754e-99	0.767747	0.153	0.084	5.79589391102707e-95	0	FIRRE--ENSG00000213468
2.66196217918194e-99	0.338536	0.664	0.537	6.79465846236191e-95	0	TWF2--ENSG00000247596
4.87088109769104e-99	0.428186	0.453	0.332	1.24329240018564e-94	0	TEX10--ENSG00000136891
5.00816058886331e-99	0.401423	0.497	0.38	1.27833299030736e-94	0	ZNF93--ENSG00000184635
6.38858207171613e-99	0.423045	0.489	0.383	1.63068557380554e-94	0	APIP--ENSG00000149089
6.59502930086679e-99	0.502662	0.327	0.223	1.68338122904625e-94	0	SRD5A1--ENSG00000145545
1.24200393003749e-98	0.32565	0.725	0.633	3.1702150314207e-94	0	MRPS35--ENSG00000061794
1.47028549860762e-98	0.318372	0.703	0.583	3.75290373519594e-94	0	MRPL23--ENSG00000214026
1.84516666163585e-98	0.525517	0.216	0.129	4.7097879038255e-94	0	KHK--ENSG00000138030
2.74162369320316e-98	0.292032	0.535	0.391	6.99799447690107e-94	0	STAT3--ENSG00000168610
2.92558942306651e-98	0.469907	0.457	0.353	7.46756700237726e-94	0	ANAPC1--ENSG00000153107
3.46834565531764e-98	0.291109	0.765	0.682	8.85295228519828e-94	0	EIF4EBP2--ENSG00000148730
4.07956712478061e-98	0.672556	0.134	0.069	1.04130950860025e-93	0	CD72--ENSG00000137101
4.29365635869881e-98	0.474109	0.319	0.213	1.09595578555787e-93	0	PECR--ENSG00000115425
4.60356920056388e-98	0.60501	0.295	0.205	1.17506103844393e-93	0	PRKAR1B--ENSG00000188191
6.06533130418172e-98	0.511808	0.393	0.294	1.54817581539238e-93	0	AEBP2--ENSG00000139154
6.49463025986505e-98	0.71338	0.128	0.065	1.65775437383055e-93	0	ROBO3--ENSG00000154134
7.84637561556476e-98	0.311768	0.75	0.662	2.0027873758729e-93	0	USP10--ENSG00000103194
7.85888660278913e-98	0.625611	0.252	0.165	2.00598080536193e-93	0	STIL--ENSG00000123473
8.40058499001115e-98	0.288426	0.505	0.363	2.14424931870035e-93	0	LGALS3BP--ENSG00000108679
1.99659109122433e-97	0.255672	0.853	0.784	5.09629876035011e-93	0	PFDN6--ENSG00000204220
2.33840074365997e-97	0.516867	0.428	0.336	5.96876789819207e-93	0	BYSL--ENSG00000112578
3.09027457776555e-97	0.32443	0.709	0.661	7.88792585974657e-93	0	TMEM101--ENSG00000091947
5.58884658504267e-97	0.491427	0.393	0.291	1.42655309083214e-92	0	LRR1--ENSG00000165501
5.97441550961189e-97	0.520794	0.347	0.248	1.52496955882843e-92	0	PAXIP1--ENSG00000157212
7.50955372571256e-97	0.48711	0.433	0.337	1.91681358848813e-92	0	MRPL30--ENSG00000185414
1.03911280144065e-96	0.518653	0.268	0.173	2.65233542567725e-92	0	EOGT--ENSG00000163378
1.22356126581295e-96	0.358528	0.627	0.522	3.12314013098755e-92	0	RRP15--ENSG00000067533
1.24650619835787e-96	0.382989	0.502	0.373	3.18170707130847e-92	0	MRPL48--ENSG00000175581
1.54534785714547e-96	0.49649	0.372	0.267	3.94450040536382e-92	0	PTDSS1--ENSG00000156471
1.68218996809718e-96	0.369525	0.483	0.352	4.29378989356804e-92	0	AMDHD2--ENSG00000162066
1.99507025674156e-96	0.457768	0.435	0.329	5.09241683033282e-92	0	KIAA0368--ENSG00000136813
2.46433150396504e-96	0.387722	0.59	0.521	6.29020616387077e-92	0	FOXN3--ENSG00000053254
3.03870859900309e-96	0.423829	0.409	0.289	7.75630369895539e-92	0	DHRS11--ENSG00000278535
3.17337581806565e-96	0.282572	0.795	0.717	8.10004177561258e-92	0	LYRM4--ENSG00000214113
3.2081410124359e-96	0.479516	0.355	0.25	8.18877993424264e-92	0	DDX11--ENSG00000013573
3.44902803614675e-96	0.525638	0.291	0.196	8.80364406226458e-92	0	RAD18--ENSG00000070950
3.92897121946825e-96	0.366191	0.526	0.395	1.00286990376927e-91	0	DCPS--ENSG00000110063
5.2749718146956e-96	0.274837	0.8	0.726	1.34643655570105e-91	0	ALYREF--ENSG00000183684
5.39054515980304e-96	0.317283	0.697	0.58	1.37593665203973e-91	0	GOT2--ENSG00000125166
1.83661845437947e-95	0.45565	0.5	0.407	4.68796860480361e-91	0	ZMYND19--ENSG00000165724
3.92886162283014e-95	0.273531	0.728	0.59	1.00284192922739e-90	0	ZNF322--ENSG00000181315
4.28514740762637e-95	0.525502	0.224	0.138	1.09378387579663e-90	0	COBL--ENSG00000106078
4.67417073417368e-95	0.279043	0.774	0.67	1.19308207989783e-90	0	COMMD10--ENSG00000145781
1.6645071913705e-94	0.26956	0.381	0.257	4.24865460597321e-90	0	SLFN13--ENSG00000154760
2.32974209386432e-94	0.316299	0.61	0.466	5.94666669458869e-90	0	DAXX--ENSG00000204209
2.90218907449803e-94	0.270308	0.617	0.471	7.40783761265622e-90	0	UPP1--ENSG00000183696
3.11958910588441e-94	0.484372	0.355	0.247	7.96275119276995e-90	0	CHMP4C--ENSG00000164695
3.56971889585875e-94	0.276756	0.732	0.592	9.11170748167947e-90	0	EXOSC3--ENSG00000107371
4.05180812146009e-94	0.581113	0.237	0.15	1.03422402300269e-89	0	PALB2--ENSG00000083093
6.73951648057344e-94	0.586379	0.259	0.17	1.72026158166637e-89	0	COQ3--ENSG00000132423
1.29573788636602e-93	0.512	0.189	0.11	3.30737095494927e-89	0	RP11-277P12.10--ENSG00000256288
1.49099464549593e-93	0.450702	0.333	0.23	3.80576383262837e-89	0	ST6GAL1--ENSG00000073849
1.67305890552698e-93	0.27518	0.713	0.628	4.27048285635763e-89	0	HEBP1--ENSG00000013583
3.85553906465992e-93	0.485597	0.328	0.228	9.84126346254444e-89	0	TTLL12--ENSG00000100304
9.50317873187645e-93	0.276506	0.804	0.725	2.42568637131146e-88	0	FUBP1--ENSG00000162613
9.82543554277504e-93	0.418394	0.449	0.34	2.50794242229333e-88	0	MCM2--ENSG00000073111
2.27892820155056e-92	0.403074	0.273	0.174	5.81696423445781e-88	0	MAPK8IP1--ENSG00000121653
2.76961600978605e-92	0.431676	0.412	0.301	7.06944486497889e-88	0	MRRF--ENSG00000148187
7.03463499899524e-92	0.378581	0.564	0.472	1.79559058349353e-87	0	MACROD1--ENSG00000133315
7.95807607506529e-92	0.574258	0.1	0.047	2.03129891816041e-87	0	LPAR4--ENSG00000147145
8.42285803512921e-92	0.532638	0.351	0.258	2.14993451346673e-87	0	ACADSB--ENSG00000196177
9.3110665480371e-92	0.610693	0.17	0.098	2.37664973638647e-87	0	RASGEF1A--ENSG00000198915
9.38003292767665e-92	0.621901	0.161	0.091	2.39425340478946e-87	0	MARC2--ENSG00000117791
9.83149503251989e-92	0.480482	0.42	0.323	2.5094891070507e-87	0	RNMTL1--ENSG00000171861
2.05849271067964e-91	1.33212	0.309	0.257	5.25430264400979e-87	0	SOX11--ENSG00000176887
2.44658934847453e-91	0.614352	0.371	0.289	6.24491931198124e-87	0	TFRC--ENSG00000072274
2.6626085963097e-91	0.340048	0.639	0.542	6.79630844208051e-87	0	POLR3D--ENSG00000168495
3.14249727142004e-91	0.701952	0.178	0.106	8.02122428529966e-87	0	ZNF695--ENSG00000197472
5.49782586849048e-91	0.342282	0.493	0.362	1.40332005293219e-86	0	SNUPN--ENSG00000169371
8.01771137339036e-91	0.453766	0.436	0.331	2.04652082805789e-86	0	ESRRA--ENSG00000173153
2.40497176279871e-90	0.448174	0.19	0.111	6.13869042454371e-86	0	SPRY4-IT1--ENSG00000281881
2.80019763066645e-90	0.275892	0.745	0.654	7.1475044522761e-86	0	MVB12A--ENSG00000141971
2.84092053595154e-90	0.75438	0.117	0.06	7.2514496680163e-86	0	CHST6--ENSG00000183196
3.99352052241708e-90	0.482898	0.229	0.143	1.01934611334696e-85	0	TTC9--ENSG00000133985
4.49422126658071e-90	0.290718	0.492	0.353	1.14714997829473e-85	0	PIK3CD-AS2--ENSG00000231789
4.60045092767889e-90	0.802484	0.102	0.05	1.17426509929004e-85	0	RAB3A--ENSG00000105649
6.77034757369783e-90	0.466316	0.466	0.375	1.72813121818637e-85	0	XPOT--ENSG00000184575
6.95353372192616e-90	0.414394	0.517	0.41	1.77488948252165e-85	0	PUSL1--ENSG00000169972
7.67602652589479e-90	0.300474	0.764	0.685	1.95930577073465e-85	0	ETF1--ENSG00000120705
7.80076535548903e-90	0.522038	0.154	0.085	1.99114535698858e-85	0	APOL2--ENSG00000128335
1.11193316699885e-89	0.376692	0.585	0.482	2.83820940876457e-85	0	NSUN5--ENSG00000130305
1.15199520735316e-89	0.525499	0.425	0.347	2.94046776676893e-85	0	ZNF90--ENSG00000213988
1.3342655144293e-89	0.478784	0.304	0.21	3.40571272558078e-85	0	E2F1--ENSG00000101412
1.68633176200257e-89	0.379643	0.288	0.187	4.30436182251157e-85	0	MAPK13--ENSG00000156711
2.00367955349121e-89	0.481221	0.368	0.268	5.11439206028631e-85	0	UTP20--ENSG00000120800
2.14296761476208e-89	0.400519	0.526	0.42	5.4699248366802e-85	0	SDR39U1--ENSG00000100445
3.11584854189917e-89	0.601112	0.156	0.087	7.95320340319763e-85	0	VSIG10L--ENSG00000186806
3.3675292160917e-89	0.275883	0.783	0.751	8.59561832407407e-85	0	AIMP1--ENSG00000164022
3.45096764131636e-89	0.361334	0.545	0.423	8.80859490446e-85	0	ACAD8--ENSG00000151498
6.50479259711687e-89	0.556519	0.273	0.186	1.66034831041408e-84	0	TYK2--ENSG00000105397
8.44451967072254e-89	0.450246	0.348	0.243	2.15546364595193e-84	0	SFXN5--ENSG00000144040
9.65605114928576e-89	0.282322	0.734	0.635	2.46470705585519e-84	0	YEATS4--ENSG00000127337
1.05258718497402e-88	0.363287	0.368	0.252	2.68672878964619e-84	0	C19orf81--ENSG00000235034
1.10783029038237e-88	0.558017	0.213	0.133	2.827736816201e-84	0	PRKCA--ENSG00000154229
1.1092696493299e-88	0.460115	0.435	0.347	2.83141077991458e-84	0	GLS--ENSG00000115419
1.19899692173833e-88	0.456522	0.301	0.204	3.06043964273708e-84	0	HIST1H1E--ENSG00000168298
2.81253033658468e-88	0.359905	0.625	0.548	7.17898368413239e-84	0	SLC25A26--ENSG00000144741
3.34513698436028e-88	0.368544	0.58	0.494	8.53846215257962e-84	0	CARM1--ENSG00000142453
4.14069539331153e-88	0.679909	0.1	0.048	1.05691249914277e-83	0	LGI4--ENSG00000153902
4.37121459622735e-88	0.440086	0.402	0.296	1.11575252568703e-83	0	FARSB--ENSG00000116120
5.10341247156505e-88	0.298076	0.728	0.632	1.30264603336698e-83	0	MAGOHB--ENSG00000111196
5.99921811920458e-88	0.307854	0.691	0.584	1.53130042492697e-83	0	UTP11L--ENSG00000183520
9.43060697708094e-88	0.70341	0.128	0.068	2.40716243089991e-83	0	CIART--ENSG00000159208
1.02162255553499e-87	0.399274	0.518	0.415	2.60769157300306e-83	0	LPCAT1--ENSG00000153395
2.50370490048219e-87	0.38183	0.475	0.365	6.39070675848079e-83	0	WDHD1--ENSG00000198554
4.38746860720881e-87	0.367186	0.521	0.409	1.11990136199005e-82	0	XPNPEP1--ENSG00000108039
6.66785603618924e-87	0.388378	0.506	0.399	1.7019702532373e-82	0	PTBP2--ENSG00000117569
9.12296646024814e-87	0.373733	0.521	0.409	2.32863718897834e-82	0	TOM1L1--ENSG00000141198
1.34934016252784e-86	0.594599	0.25	0.167	3.44419076485232e-82	0	NUDT7--ENSG00000140876
1.80800471938812e-86	0.460021	0.453	0.361	4.61493204623819e-82	0	SCAF4--ENSG00000156304
2.65861773308198e-86	0.278939	0.714	0.592	6.78612176369176e-82	0	SUGP2--ENSG00000064607
4.05513299953559e-86	0.527758	0.292	0.213	1.03507269813146e-81	0	RASL11B--ENSG00000128045
4.23237655695199e-86	0.746067	0.101	0.049	1.080314116162e-81	0	LENG9--ENSG00000275183
6.89978883360801e-86	0.320094	0.284	0.188	1.76117109977844e-81	0	FAM111B--ENSG00000189057
7.10272202119589e-86	0.383377	0.254	0.163	1.81296979591025e-81	0	FAM124A--ENSG00000150510
7.66613531591297e-86	0.323447	0.353	0.259	1.95678103938678e-81	0	CYFIP2--ENSG00000055163
8.22198218035504e-86	0.385513	0.58	0.506	2.09866095153562e-81	0	GNL2--ENSG00000134697
1.92723207512991e-85	0.793536	0.101	0.05	4.91925987176908e-81	0	MFSD13A--ENSG00000138111
2.80430947226399e-85	0.504621	0.341	0.252	7.15799992795383e-81	0	ZNF519--ENSG00000175322
5.7517642511724e-85	0.286154	0.754	0.677	1.46813782511175e-80	0	UPF3B--ENSG00000125351
7.73226917798314e-85	0.404792	0.517	0.424	1.9736617076802e-80	0	DYM--ENSG00000141627
1.0441728131942e-84	0.351177	0.451	0.335	2.6652511056782e-80	0	PSMC3IP--ENSG00000131470
1.36143238117989e-84	0.528266	0.338	0.25	3.47505615296168e-80	0	PXN-AS1--ENSG00000255857
5.46912300754971e-84	0.558831	0.161	0.093	1.39599364767706e-79	0	SAMD12--ENSG00000177570
6.35522770031414e-84	0.330157	0.323	0.216	1.62217187050518e-79	0	ST6GALNAC4--ENSG00000136840
7.76040825699388e-84	0.464067	0.301	0.205	1.98084420759769e-79	0	PIK3CB--ENSG00000051382
1.68991419076882e-83	0.264268	0.502	0.381	4.31350597193742e-79	0	FBXO5--ENSG00000112029
2.38077765032163e-83	0.532377	0.272	0.187	6.07693495244597e-79	0	DTNB--ENSG00000138101
3.33847011368273e-83	0.678745	0.109	0.055	8.52144496517518e-79	0	CACNA1A--ENSG00000141837
5.1204511235036e-83	0.656139	0.106	0.054	1.30699514927429e-78	0	PRKCQ--ENSG00000065675
9.43125462173057e-83	0.42605	0.334	0.232	2.40732774219673e-78	0	MEPCE--ENSG00000146834
9.99440798522232e-83	0.67474	0.169	0.102	2.551072638228e-78	0	ZNF732--ENSG00000186777
1.07695886328124e-82	0.591411	0.214	0.137	2.74893749852535e-78	0	PIGW--ENSG00000277161
1.10908279767445e-82	0.339343	0.395	0.281	2.83093384106403e-78	0	GNB5--ENSG00000069966
1.33243743649656e-82	0.313334	0.691	0.652	3.40104655665748e-78	0	SFXN1--ENSG00000164466
1.6646818170878e-82	0.252996	0.805	0.729	4.24910033811661e-78	0	JAGN1--ENSG00000171135
5.17534241881446e-82	0.558219	0.28	0.197	1.32100615240239e-77	0	CDC25A--ENSG00000164045
5.95991830749773e-82	0.58727	0.209	0.134	1.5212691479888e-77	0	ESPN--ENSG00000187017
6.10932906140427e-82	0.353403	0.535	0.421	1.55940624292344e-77	0	IRF2BPL--ENSG00000119669
6.66687346290934e-82	0.351737	0.61	0.522	1.70171945140761e-77	0	MTAP--ENSG00000099810
8.97832892627048e-82	0.344583	0.616	0.521	2.29171845843054e-77	0	NOL11--ENSG00000130935
1.1018859159192e-81	0.279918	0.75	0.661	2.81256380038377e-77	0	COA6--ENSG00000168275
1.48729459409784e-81	0.5745	0.159	0.093	3.79631945143475e-77	0	STXBP1--ENSG00000136854
1.68193111734878e-81	0.35428	0.542	0.437	4.29312917703276e-77	0	CHRAC1--ENSG00000104472
1.94133742487935e-81	0.545698	0.24	0.16	4.95526377700453e-77	0	LRRC8B--ENSG00000197147
3.28758768745415e-81	0.719754	0.121	0.065	8.39156757222673e-77	0	UNC5B-AS1--ENSG00000237512
1.16107097353116e-80	0.254166	0.378	0.266	2.9636336599383e-76	0	GCLM--ENSG00000023909
1.87495758267001e-80	0.743666	0.112	0.059	4.78582922976519e-76	0	RP11-390F4.6--ENSG00000236924
2.64578741257337e-80	0.322881	0.353	0.243	6.75337237059353e-76	0	TMEM238--ENSG00000233493
3.20819988539041e-80	0.278525	0.754	0.681	8.18893020745901e-76	0	DNAJC2--ENSG00000105821
3.36913941684718e-80	0.368594	0.379	0.27	8.59972836150242e-76	0	IRAK1--ENSG00000184216
3.47122310677197e-80	0.394398	0.499	0.412	8.86029698003545e-76	0	PWWP2A--ENSG00000170234
5.65455397705144e-80	0.497619	0.26	0.174	1.44332490264238e-75	0	RPP21--ENSG00000241370
8.61953646475038e-80	0.691421	0.101	0.05	2.20013668262753e-75	0	JAK3--ENSG00000105639
1.22289418910633e-79	0.388208	0.566	0.501	3.12143741769392e-75	0	ZNF146--ENSG00000167635
1.42605767379919e-79	0.319019	0.423	0.318	3.64001221237243e-75	0	TJP2--ENSG00000119139
1.74882696177578e-79	0.651147	0.184	0.115	4.46388081993269e-75	0	URB2--ENSG00000135763
1.86973796830024e-79	0.377812	0.493	0.389	4.77250616408635e-75	0	NIF3L1--ENSG00000196290
2.65572864911178e-79	0.309962	0.567	0.442	6.77874737685782e-75	0	GCDH--ENSG00000105607
5.14153995820873e-79	0.267515	0.565	0.436	1.31237807433278e-74	0	PYGL--ENSG00000100504
6.93193713547933e-79	0.315988	0.647	0.538	1.7693769538311e-74	0	FARSA--ENSG00000179115
9.77752755614931e-79	0.5947	0.175	0.107	2.49571390870711e-74	0	SLC25A19--ENSG00000125454
1.15602121451677e-78	0.527178	0.168	0.099	2.95074415005404e-74	0	FCHO1--ENSG00000130475
1.18649811099381e-78	0.286405	0.727	0.678	3.02853642831169e-74	0	TCERG1--ENSG00000113649
1.50462927891837e-78	0.251328	0.811	0.74	3.84056623443914e-74	0	CHTOP--ENSG00000160679
1.62903945489042e-78	0.620513	0.106	0.054	4.15812320860781e-74	0	FAM50B--ENSG00000145945
1.69319257033699e-78	0.379497	0.571	0.503	4.32187403578518e-74	0	ZNF195--ENSG00000005801
1.83333126283013e-78	0.253498	0.815	0.755	4.6795780483739e-74	0	M6PR--ENSG00000003056
2.95144824912079e-78	0.441572	0.379	0.285	7.53357165588081e-74	0	ZNF496--ENSG00000162714
3.14004901378011e-78	0.399973	0.433	0.336	8.01497510767374e-74	0	SUV39H2--ENSG00000152455
3.18643928331609e-78	0.393126	0.376	0.275	8.13338627066433e-74	0	PARPBP--ENSG00000185480
4.12004492715493e-78	0.25419	0.758	0.683	1.0516414676563e-73	0	HMGXB4--ENSG00000100281
4.20204299103983e-78	0.385706	0.412	0.307	1.07257147346292e-73	0	FAHD2B--ENSG00000144199
6.06890952616532e-78	0.480062	0.327	0.238	1.5490891565537e-73	0	SIRT1--ENSG00000096717
6.13027761286254e-78	0.44607	0.4	0.31	1.56475336068316e-73	0	KDM2B--ENSG00000089094
1.01514132085652e-77	0.317146	0.638	0.531	2.59114822148628e-73	0	PANK2--ENSG00000125779
1.05421190415288e-77	0.313824	0.489	0.379	2.69087588535023e-73	0	MMS22L--ENSG00000146263
1.436388248338e-77	0.581576	0.109	0.056	3.66638100388275e-73	0	MALL--ENSG00000144063
2.13131116972675e-77	0.379131	0.262	0.176	5.44017176072752e-73	0	ARHGEF39--ENSG00000137135
2.31121418529023e-77	0.477605	0.124	0.066	5.89937420795332e-73	0	ASTN1--ENSG00000152092
3.00805802072747e-77	0.383641	0.484	0.42	7.67806809790686e-73	0	OAT--ENSG00000065154
3.4156410502508e-77	0.468411	0.27	0.184	8.71842378076518e-73	0	CHRNA5--ENSG00000169684
3.59735870673571e-77	0.698794	0.113	0.06	9.1822580989429e-73	0	EEF1G--ENSG00000254772
4.45686562741346e-77	0.534592	0.36	0.284	1.13761495139729e-72	0	SEH1L--ENSG00000085415
5.36211703380897e-77	0.309611	0.71	0.65	1.36868037287974e-72	0	TRIM71--ENSG00000206557
5.42936523397747e-77	0.487885	0.27	0.185	1.38584547597275e-72	0	ZNF74--ENSG00000185252
6.87429662232898e-77	0.283364	0.712	0.645	1.75466421284947e-72	0	TYW3--ENSG00000162623
7.64425429493341e-77	0.497966	0.301	0.217	1.95119590878175e-72	0	CARNMT1--ENSG00000156017
8.17041647580826e-77	0.44662	0.315	0.224	2.08549880545006e-72	0	TTC31--ENSG00000115282
8.42945348709622e-77	0.384895	0.356	0.255	2.15161800258131e-72	0	CH507-154B10.1--ENSG00000280145
8.81115666840091e-77	0.517152	0.183	0.113	2.24904773960933e-72	0	LRRC2--ENSG00000163827
1.0703762012099e-76	0.528693	0.11	0.058	2.73213525358827e-72	0	MYF6--ENSG00000111046
1.11708167063738e-76	0.559505	0.325	0.249	2.85135096430192e-72	0	HNRNPA1L2--ENSG00000139675
1.38311623196255e-76	0.386085	0.438	0.334	3.53040418208442e-72	0	ANKS6--ENSG00000165138
1.5710072324568e-76	0.319151	0.624	0.52	4.00999596084599e-72	0	RBFA--ENSG00000101546
1.65899573662304e-76	0.522849	0.236	0.157	4.2345866177303e-72	0	TMPO-AS1--ENSG00000257167
1.71970141991397e-76	0.468848	0.414	0.337	4.38953787433041e-72	0	C1orf109--ENSG00000116922
2.59838036310213e-76	0.511972	0.29	0.206	6.6323658768182e-72	0	DDX28--ENSG00000182810
2.65580593194156e-76	0.583637	0.12	0.065	6.77894464128083e-72	0	SLC2A1-AS1--ENSG00000227533
3.3178053059182e-76	0.478447	0.121	0.065	8.46869804335622e-72	0	BNC2--ENSG00000173068
3.55456790861665e-76	0.359914	0.47	0.365	9.07303458674399e-72	0	THG1L--ENSG00000113272
3.69885302368006e-76	0.440998	0.419	0.338	9.44132234294334e-72	0	DDX55--ENSG00000111364
4.25827849795395e-76	0.431315	0.192	0.118	1.08692558660275e-71	0	ECHDC3--ENSG00000134463
6.66776287794569e-76	0.580491	0.213	0.14	1.70194647459564e-71	0	LIPT1--ENSG00000144182
8.02221554236218e-76	0.519044	0.236	0.158	2.04767051718795e-71	0	ZNF101--ENSG00000181896
9.69219644287209e-76	0.366706	0.455	0.348	2.4739331420431e-71	0	RITA1--ENSG00000139405
1.37552750065491e-75	0.576391	0.107	0.056	3.51103394542166e-71	0	SERTAD4--ENSG00000082497
2.23054428633408e-75	0.261491	0.691	0.66	5.69346429086775e-71	0	NARF--ENSG00000141562
2.65997444325976e-75	0.257657	0.568	0.44	6.78958476642055e-71	0	LIG1--ENSG00000105486
3.78019590553596e-75	0.319226	0.634	0.564	9.64895004888054e-71	0	RNASEH1--ENSG00000171865
4.6539426378349e-75	0.252331	0.435	0.317	1.18791885830736e-70	0	FOXM1--ENSG00000111206
7.68071499137981e-75	0.362467	0.476	0.373	1.9605025015497e-70	0	RNF168--ENSG00000163961
9.80785248366537e-75	0.377068	0.508	0.415	2.50345434645558e-70	0	SLC25A38--ENSG00000144659
1.02224860030414e-74	0.447752	0.183	0.114	2.60928955227631e-70	0	TMEM38A--ENSG00000072954
1.03079980434905e-74	0.311711	0.601	0.493	2.63111650060095e-70	0	ATP5S--ENSG00000125375
1.03729113442046e-74	0.269664	0.73	0.645	2.64768562060823e-70	0	GTPBP6--ENSG00000178605
1.17873317686952e-74	0.602404	0.185	0.117	3.00871643395946e-70	0	XRCC3--ENSG00000126215
1.46671800450842e-74	0.263467	0.667	0.548	3.74379770650774e-70	0	SRRT--ENSG00000087087
1.9215603377054e-74	0.437786	0.353	0.259	4.90478276199304e-70	0	PAXIP1-AS1--ENSG00000273344
2.44171225011488e-74	0.435196	0.396	0.302	6.23247051841824e-70	0	FGF13--ENSG00000129682
2.68336803960479e-74	0.542314	0.218	0.147	6.84929692109123e-70	0	WNT5B--ENSG00000111186
3.51606319244481e-74	0.324944	0.448	0.343	8.97475129871537e-70	0	NCAPD2--ENSG00000010292
4.2475571533775e-74	0.614079	0.134	0.076	1.08418896339961e-69	0	GHDC--ENSG00000167925
8.10971607106911e-74	0.652811	0.116	0.063	2.07000502714039e-69	0	C11orf98--ENSG00000278615
1.14899566600455e-73	0.439209	0.13	0.073	2.93281143747662e-69	0	ELAVL2--ENSG00000107105
1.2785047735328e-73	0.457386	0.186	0.115	3.26338343444248e-69	0	MYOZ3--ENSG00000164591
1.66261850491814e-73	0.521541	0.303	0.222	4.24383373380356e-69	0	NOP2--ENSG00000111641
2.20826012483542e-73	0.41014	0.479	0.401	5.63658396864241e-69	0	PLAA--ENSG00000137055
3.79233758067681e-73	0.262819	0.777	0.726	9.67994167467756e-69	0	KHSRP--ENSG00000088247
6.96772424181986e-73	0.484165	0.206	0.132	1.77851161272452e-68	0	ARHGAP4--ENSG00000089820
8.19935475445581e-73	0.397283	0.322	0.231	2.09288530107485e-68	0	PKMYT1--ENSG00000127564
9.23838050176929e-73	0.319556	0.548	0.451	2.35809662307661e-68	0	WNK3--ENSG00000196632
1.07961113304304e-72	0.454463	0.397	0.316	2.75570741709236e-68	0	GTPBP3--ENSG00000130299
1.08114648652553e-72	0.290509	0.721	0.652	2.7596264068564e-68	0	STARD7--ENSG00000084090
1.17737565764626e-72	0.373974	0.459	0.362	3.00525136614208e-68	0	ARRB2--ENSG00000141480
1.62655286068154e-72	0.314033	0.624	0.562	4.15177617688963e-68	0	POLE3--ENSG00000148229
2.34029911818143e-72	0.438808	0.294	0.207	5.97361349915809e-68	0	RNASEH1-AS1--ENSG00000234171
2.54416089304352e-72	0.515195	0.269	0.19	6.49397067949358e-68	0	PRMT3--ENSG00000185238
2.73297244615558e-72	0.605632	0.186	0.12	6.97591216881213e-68	0	DDIAS--ENSG00000165490
3.60370087036134e-72	0.474034	0.364	0.285	9.19844647159733e-68	0	NFKBIB--ENSG00000104825
6.11461957535532e-72	0.337375	0.568	0.475	1.56075664660945e-67	0	SURF6--ENSG00000148296
9.8158971022012e-72	0.438899	0.369	0.282	2.50550773533686e-67	0	TBL3--ENSG00000183751
1.7753920971734e-71	0.379016	0.487	0.403	4.53168832803511e-67	0	GUF1--ENSG00000151806
1.82393210892456e-71	0.315153	0.446	0.334	4.65558670802994e-67	0	PINK1--ENSG00000158828
2.01748035846855e-71	0.354595	0.446	0.34	5.14961861499098e-67	0	DNAJC17--ENSG00000104129
2.3483717925274e-71	0.445173	0.36	0.273	5.9942190004262e-67	0	NAF1--ENSG00000145414
2.47240350966961e-71	0.446613	0.351	0.265	6.31080995843168e-67	0	PGAM5--ENSG00000247077
2.89292229419086e-71	0.327465	0.541	0.452	7.38418415592216e-67	0	MRE11A--ENSG00000020922
2.89873628436418e-71	0.264299	0.702	0.6	7.39902436583957e-67	0	ACTL6A--ENSG00000136518
3.39092355545922e-71	0.329401	0.132	0.074	8.65533237530966e-67	0	CDHR3--ENSG00000128536
3.76047425172261e-71	0.317787	0.438	0.327	9.59861052752197e-67	0	HOOK1--ENSG00000134709
3.86061223170504e-71	0.437828	0.206	0.131	9.85421272142712e-67	0	RARG--ENSG00000172819
5.02556819659046e-71	0.365919	0.52	0.446	1.28277628217971e-66	0	NUP160--ENSG00000030066
6.98913900736101e-71	0.403603	0.172	0.104	1.7839777316289e-66	0	GALNT3--ENSG00000115339
1.19951299972163e-70	0.577044	0.131	0.075	3.06175693178947e-66	0	ZNF57--ENSG00000171970
2.02912819844342e-70	0.266429	0.724	0.628	5.17934972652682e-66	0	TSFM--ENSG00000123297
2.19485385124323e-70	0.364618	0.48	0.392	5.60236445529835e-66	0	SHMT1--ENSG00000176974
2.2523605719455e-70	0.318485	0.61	0.53	5.74915035989089e-66	0	HSPA14--ENSG00000187522
2.92764095664e-70	0.446765	0.253	0.174	7.47280354182361e-66	0	ARHGAP11B--ENSG00000187951
3.07841739966698e-70	0.416404	0.316	0.227	7.85766041264996e-66	0	ALKBH2--ENSG00000189046
3.96358461449567e-70	0.37091	0.411	0.317	1.01170497285002e-65	0	LACTB2--ENSG00000147592
4.13280847661606e-70	0.369733	0.411	0.314	1.05489936365625e-65	0	NUP88--ENSG00000108559
4.81584358031246e-70	0.273364	0.705	0.625	1.22924407387476e-65	0	MRPS22--ENSG00000175110
5.21105868815001e-70	0.434489	0.282	0.197	1.33012273015029e-65	0	PHLPP1--ENSG00000081913
9.91574452715724e-70	0.292312	0.623	0.535	2.53099379055689e-65	0	YARS2--ENSG00000139131
1.05352308022708e-69	0.552682	0.243	0.171	2.68911766227963e-65	0	PRPS2--ENSG00000101911
1.09482732375321e-69	0.335523	0.334	0.24	2.79454674388006e-65	0	UGT3A2--ENSG00000168671
1.14620644284089e-69	0.34555	0.455	0.353	2.92569194535138e-65	0	KLHDC4--ENSG00000104731
1.22146538913309e-69	0.256804	0.733	0.636	3.1177904057622e-65	0	GFER--ENSG00000127554
2.36448129240571e-69	0.439115	0.328	0.243	6.03533849886557e-65	0	QTRTD1--ENSG00000151576
5.2828180563481e-69	0.31114	0.594	0.517	1.34843930888285e-64	0	ZNF787--ENSG00000142409
1.21496930763857e-68	0.414403	0.396	0.313	3.10120915774744e-64	0	CDC14B--ENSG00000081377
1.416889236494e-68	0.328293	0.449	0.345	3.61660977615094e-64	0	NABP2--ENSG00000139579
1.73037198282523e-68	0.326983	0.565	0.489	4.4167744861614e-64	0	PAXBP1--ENSG00000159086
3.80597019582873e-68	0.501008	0.175	0.11	9.71473892485285e-64	0	ZNF691--ENSG00000164011
3.84817248875741e-68	0.262076	0.727	0.667	9.82246027755329e-64	0	SFT2D1--ENSG00000198818
4.26503053390429e-68	0.580649	0.143	0.085	1.08864904377907e-63	0	RLTPR--ENSG00000159753
5.05896076335401e-68	0.418653	0.283	0.2	1.29129973484611e-63	0	AUNIP--ENSG00000127423
5.89267763614214e-68	0.382076	0.408	0.314	1.50410596662528e-63	0	NUP205--ENSG00000155561
6.01464388309155e-68	0.442725	0.177	0.111	1.53523785115912e-63	0	AKR1C3--ENSG00000196139
6.15493602220409e-68	0.474193	0.277	0.197	1.57104741966759e-63	0	DENND4B--ENSG00000198837
6.70814996555873e-68	0.276372	0.516	0.396	1.71225527870887e-63	0	RHOQ--ENSG00000119729
8.16151522836444e-68	0.464297	0.348	0.272	2.08322676204002e-63	0	USP36--ENSG00000055483
1.00441845406176e-67	0.38369	0.393	0.3	2.56377810399264e-63	0	METTL13--ENSG00000010165
1.02495949382711e-67	0.410613	0.118	0.065	2.61620910799371e-63	0	DNAH11--ENSG00000105877
1.2802502623513e-67	0.295331	0.383	0.284	3.26783879465168e-63	0	ASF1B--ENSG00000105011
1.32874481015218e-67	0.258204	0.241	0.159	3.39162112791344e-63	0	C19orf33--ENSG00000167644
1.33443797966926e-67	0.458259	0.288	0.206	3.40615294310579e-63	0	FBXL6--ENSG00000182325
1.91376884332835e-67	0.294256	0.417	0.307	4.88489497259562e-63	0	COQ10A--ENSG00000135469
2.5641394806418e-67	0.525773	0.262	0.188	6.5449660243382e-63	0	CERS1--ENSG00000223802
3.85821602865331e-67	0.419604	0.332	0.244	9.84809641313758e-63	0	POLG2--ENSG00000256525
5.65019153266591e-67	0.402044	0.354	0.267	1.44221138871297e-62	0	PREP--ENSG00000085377
5.72941698822962e-67	0.26104	0.711	0.669	1.46243368624561e-62	0	COX11--ENSG00000166260
5.78142144617958e-67	0.308739	0.457	0.355	1.47570782413734e-62	0	DSE--ENSG00000111817
8.69185243070755e-67	0.346163	0.279	0.191	2.2185953329381e-62	0	GRIK5--ENSG00000105737
1.21318258219205e-66	0.459109	0.318	0.238	3.09664854104522e-62	0	DHODH--ENSG00000102967
2.19704763375512e-66	0.261931	0.675	0.586	5.60796408515995e-62	0	RPA1--ENSG00000132383
2.32257708023897e-66	0.644765	0.104	0.057	5.92837799730998e-62	0	SCN8A--ENSG00000196876
2.43535232907951e-66	0.359676	0.485	0.397	6.21623681997545e-62	0	PRKD3--ENSG00000115825
2.63599081700116e-66	0.376816	0.518	0.452	6.72836656039546e-62	0	ADNP2--ENSG00000101544
4.06252996900394e-66	0.385206	0.368	0.277	1.03696077458826e-61	0	HPS3--ENSG00000163755
4.17686241017266e-66	0.597767	0.102	0.055	1.06614413019657e-61	0	KLRG1--ENSG00000139187
4.79151993504765e-66	0.479883	0.375	0.304	1.22303546342091e-61	0	UTP4--ENSG00000141076
5.29714317194898e-66	0.586607	0.14	0.084	1.35209579463998e-61	0	OR2A1-AS1--ENSG00000244479
5.31362091693579e-66	0.40598	0.264	0.185	1.35630173904786e-61	0	C16orf74--ENSG00000154102
5.99692199921948e-66	0.442755	0.187	0.118	1.53071434030077e-61	0	RP11-486G15.2--ENSG00000271576
6.16857299249775e-66	0.261879	0.44	0.326	1.57452825633505e-61	0	GOLPH3L--ENSG00000143457
6.22705327585033e-66	0.619995	0.137	0.082	1.5894553486608e-61	0	TMEM191C--ENSG00000206140
1.07292022770958e-65	0.318479	0.519	0.467	2.7386288812287e-61	0	HMGA2--ENSG00000149948
1.2061212283034e-65	0.597458	0.16	0.101	3.07862443524444e-61	0	EXO1--ENSG00000174371
1.57038103635065e-65	0.485034	0.363	0.295	4.00839759528502e-61	0	ETV5--ENSG00000244405
1.68939533867754e-65	0.470457	0.174	0.109	4.31218160197441e-61	0	RILP--ENSG00000167705
2.32641215936889e-65	0.543514	0.178	0.116	5.93816703678909e-61	0	LPAR6--ENSG00000139679
2.36527508086613e-65	0.50809	0.227	0.157	6.03736464391081e-61	0	URB1--ENSG00000142207
2.53009005893728e-65	0.636724	0.151	0.094	6.45805487543741e-61	0	ZNF215--ENSG00000149054
2.60371374924058e-65	0.458742	0.202	0.132	6.64597934493658e-61	0	FOXRED2--ENSG00000100350
3.3393704740596e-65	0.266782	0.561	0.45	8.52374313503712e-61	0	MGME1--ENSG00000125871
3.75413725923924e-65	0.484033	0.171	0.107	9.58243535420817e-61	0	C6orf1--ENSG00000186577
3.91891456925525e-65	0.252842	0.718	0.655	1.0003029438024e-60	0	MPHOSPH10--ENSG00000124383
4.87381324937938e-65	0.327652	0.548	0.474	1.24404083190409e-60	0	PEMT--ENSG00000133027
4.8789541104043e-65	0.308646	0.479	0.376	1.2453530366807e-60	0	ME2--ENSG00000082212
5.51726440523594e-65	0.75738	0.107	0.06	1.40828173943647e-60	0	SLC35F1--ENSG00000196376
5.56741257699132e-65	0.423947	0.309	0.224	1.42108206027703e-60	0	ALG6--ENSG00000088035
7.93229898934459e-65	0.467139	0.184	0.12	2.02471931703021e-60	0	E2F7--ENSG00000165891
8.09522395728339e-65	0.593038	0.131	0.077	2.06630591509659e-60	0	AP000251.3--ENSG00000237594
8.97930510866004e-65	0.400833	0.294	0.212	2.29196762898547e-60	0	MASTL--ENSG00000120539
1.28839799159166e-64	0.330148	0.528	0.438	3.28863587353772e-60	0	METAP1--ENSG00000164024
1.3512853966439e-64	0.383949	0.154	0.093	3.44915597493356e-60	0	FGF13-AS1--ENSG00000226031
1.45272098374126e-64	0.259519	0.644	0.535	3.70807031099956e-60	0	POR--ENSG00000127948
1.66360290788566e-64	0.31737	0.531	0.437	4.24634642237815e-60	0	RANGRF--ENSG00000108961
2.20395762070515e-64	0.271814	0.636	0.549	5.6256018268499e-60	0	STK4--ENSG00000101109
3.07080167125169e-64	0.392612	0.175	0.111	7.83822126586994e-60	0	CADPS2--ENSG00000081803
3.28278059673142e-64	0.393592	0.419	0.335	8.37929747315696e-60	0	MSI1--ENSG00000135097
3.29123922784076e-64	0.328633	0.225	0.148	8.40088812906355e-60	0	NPAS1--ENSG00000130751
5.14711330115111e-64	0.306289	0.558	0.464	1.31380067011882e-59	0	PLGRKT--ENSG00000107020
1.4870189267917e-63	0.286085	0.624	0.54	3.79561581063582e-59	0	CCDC137--ENSG00000185298
1.77859850992982e-63	0.445888	0.349	0.275	4.53987269659586e-59	0	RPUSD2--ENSG00000166133
1.90785216629133e-63	0.409841	0.371	0.291	4.86979265445861e-59	0	NSUN2--ENSG00000037474
1.96066222127793e-63	0.269548	0.694	0.64	5.00459031981192e-59	0	UBE2G2--ENSG00000184787
2.23544189330535e-63	0.349502	0.49	0.403	5.7059654326619e-59	0	YDJC--ENSG00000161179
2.52537126368898e-63	0.301111	0.269	0.184	6.44601015056612e-59	0	IGSF1--ENSG00000147255
3.91178724045119e-63	0.475114	0.225	0.155	9.98483693125165e-59	0	FOXO1--ENSG00000150907
5.9636805917397e-63	0.525278	0.284	0.215	1.52222947104156e-58	0	PRELID2--ENSG00000186314
6.18755988502939e-63	0.618395	0.201	0.139	1.57937466065375e-58	0	GPR176--ENSG00000166073
6.40716238017322e-63	0.378327	0.352	0.268	1.63542819753921e-58	0	ASGR1--ENSG00000141505
6.94867451760677e-63	0.398507	0.381	0.301	1.77364917061913e-58	0	MBTD1--ENSG00000011258
7.60804397161041e-63	0.379257	0.264	0.183	1.94195322375356e-58	0	PCBD2--ENSG00000132570
8.27528219185152e-63	0.264139	0.697	0.632	2.1122657794701e-58	0	BLOC1S6--ENSG00000104164
1.62980915290086e-62	0.298216	0.426	0.322	4.16008786277945e-58	0	AGTPBP1--ENSG00000135049
1.83670512993728e-62	0.358815	0.25	0.173	4.68818984416492e-58	0	LRRC61--ENSG00000127399
1.84710807593071e-62	0.337459	0.259	0.177	4.71474336381314e-58	0	RDH13--ENSG00000160439
2.19983527289097e-62	0.585323	0.121	0.07	5.61507953405421e-58	0	SRRM3--ENSG00000177679
3.11007055867299e-62	0.389955	0.263	0.185	7.93845510101282e-58	0	CEP152--ENSG00000103995
3.30270038646967e-62	0.632352	0.129	0.077	8.43014273646384e-58	0	CBS--ENSG00000160200
3.63170328568678e-62	0.269342	0.592	0.491	9.26992263671551e-58	0	UBN2--ENSG00000157741
5.37962990008266e-62	0.318961	0.508	0.413	1.3731505319961e-57	0	MRPL39--ENSG00000154719
6.0874255394249e-62	0.375894	0.284	0.201	1.55381536893821e-57	0	ZNF891--ENSG00000214029
1.08021624223395e-61	0.59084	0.128	0.076	2.75725195830217e-57	0	PLEKHG6--ENSG00000008323
1.17329406057248e-61	0.558904	0.154	0.096	2.99483308961126e-57	0	SLC25A21--ENSG00000183032
1.37130063463681e-61	0.360926	0.286	0.202	3.50024486991044e-57	0	THTPA--ENSG00000259431
1.65573650820086e-61	0.457626	0.246	0.173	4.2262674371827e-57	0	PLBD1--ENSG00000121316
1.70902697751875e-61	0.324329	0.466	0.38	4.36229136011662e-57	0	PATZ1--ENSG00000100105
2.10783401175264e-61	0.389446	0.397	0.318	5.38024631499862e-57	0	NUP155--ENSG00000113569
2.25204393015969e-61	0.457996	0.263	0.19	5.74834213173261e-57	0	SOCS7--ENSG00000274211
2.34193056014511e-61	0.289525	0.587	0.496	5.97777775477038e-57	0	SMARCD2--ENSG00000108604
2.60251559196493e-61	0.41585	0.414	0.341	6.64292104849049e-57	0	MPI--ENSG00000178802
2.65185059249575e-61	0.576322	0.109	0.062	6.7688486373454e-57	0	CNTNAP3B--ENSG00000154529
2.9068164285925e-61	0.286656	0.559	0.455	7.41964893398235e-57	0	C17orf75--ENSG00000108666
3.70977457815664e-61	0.305903	0.493	0.392	9.46919961074483e-57	0	NSMCE1--ENSG00000169189
5.77415148214662e-61	0.409924	0.367	0.297	1.47385216581793e-56	0	TSPAN18--ENSG00000157570
6.58919425781401e-61	0.34648	0.284	0.203	1.68189183430703e-56	0	CIT--ENSG00000122966
7.39767084950593e-61	0.595536	0.105	0.059	1.88825548433639e-56	0	RHOV--ENSG00000104140
7.88606602280285e-61	0.254347	0.4	0.292	2.01291835232043e-56	0	TFCP2--ENSG00000135457
8.47865211209786e-61	0.466795	0.123	0.071	2.16417595161298e-56	0	NEURL2--ENSG00000124257
9.99950580360408e-61	0.284682	0.532	0.43	2.55237385636994e-56	0	GRK6--ENSG00000198055
1.15375912085204e-60	0.357862	0.512	0.445	2.94497015597482e-56	0	PHF5A--ENSG00000100410
1.4888946113517e-60	0.283336	0.605	0.511	3.80040349547521e-56	0	ALG8--ENSG00000159063
1.80744161244619e-60	0.525372	0.212	0.147	4.61349471576891e-56	0	TYSND1--ENSG00000156521
2.63711213750105e-60	0.451118	0.189	0.124	6.73122873097142e-56	0	ZNF788--ENSG00000214189
3.24417021545583e-60	0.329317	0.474	0.386	8.28074447495101e-56	0	NOL10--ENSG00000115761
5.15934832602663e-60	0.282132	0.598	0.497	1.3169236602183e-55	0	AQR--ENSG00000021776
5.26050909836619e-60	0.456964	0.265	0.193	1.34274494735797e-55	0	TBC1D31--ENSG00000156787
7.59735520448033e-60	0.293385	0.573	0.477	1.9392249159436e-55	0	PCCB--ENSG00000114054
8.13520214065188e-60	0.351189	0.503	0.433	2.07651034640139e-55	0	RNF219--ENSG00000152193
9.26892336314724e-60	0.351853	0.449	0.371	2.36589268844333e-55	0	LARP1B--ENSG00000138709
1.12269067766987e-59	0.309384	0.464	0.388	2.86566795475234e-55	0	KCNMB4--ENSG00000135643
1.14144014119823e-59	0.467902	0.239	0.17	2.91352596040848e-55	0	DIEXF--ENSG00000117597
1.26591460066672e-59	0.336618	0.421	0.329	3.23124701820179e-55	0	ACD--ENSG00000102977
1.48277379818881e-59	0.400177	0.242	0.168	3.78478011987693e-55	0	C8orf88--ENSG00000253250
2.15709284947743e-59	0.292444	0.532	0.443	5.50597949829114e-55	0	HACL1--ENSG00000131373
2.50500101706937e-59	0.398807	0.406	0.335	6.39401509606958e-55	0	BCL2L13--ENSG00000099968
2.71290633930907e-59	0.356645	0.441	0.352	6.92469343108641e-55	0	KIAA0141--ENSG00000081791
2.78786608620043e-59	0.343645	0.245	0.169	7.11602818502659e-55	0	ZNF562--ENSG00000171466
3.87533380967392e-59	0.275184	0.469	0.364	9.89178954919267e-55	0	MOSPD1--ENSG00000101928
5.22515402734026e-59	0.483783	0.21	0.144	1.3337205654786e-54	0	ZNF483--ENSG00000173258
6.17479432906133e-59	0.596969	0.156	0.1	1.5761162524929e-54	0	ZNF202--ENSG00000166261
1.0103488245659e-58	0.400433	0.358	0.28	2.57891537470446e-54	0	RFWD3--ENSG00000168411
1.17665822417114e-58	0.386963	0.326	0.248	3.00342011719685e-54	0	ZNF724P--ENSG00000196081
1.70523342503039e-58	0.319144	0.498	0.421	4.35260831739007e-54	0	EIF2D--ENSG00000143486
1.94325025255888e-58	0.337691	0.115	0.066	4.96014626965655e-54	0	NPR1--ENSG00000169418
2.67481929482256e-58	0.543139	0.242	0.177	6.8274762500346e-54	0	RCL1--ENSG00000120158
2.67762509378563e-58	0.260946	0.594	0.492	6.83463805188783e-54	0	ORC3--ENSG00000135336
2.91883892376675e-58	0.374329	0.141	0.086	7.45033635291464e-54	0	CADM2--ENSG00000175161
3.17265154690329e-58	0.547907	0.156	0.1	8.09819307347066e-54	0	WDR62--ENSG00000075702
3.19521992606658e-58	0.469503	0.2	0.136	8.15579886128496e-54	0	FHOD1--ENSG00000135723
3.23509609790188e-58	0.305395	0.573	0.509	8.25758278989456e-54	0	CCBL2--ENSG00000137944
6.49196034766608e-58	0.293692	0.615	0.535	1.65707287874177e-53	0	CASP3--ENSG00000164305
7.5919445644369e-58	0.359346	0.38	0.298	1.93784385007252e-53	0	CEBPB--ENSG00000172216
1.36215670887723e-57	0.300204	0.542	0.448	3.47690499940914e-53	0	CAAP1--ENSG00000120159
1.59411185014401e-57	0.39474	0.303	0.225	4.06897049749259e-53	0	CDC7--ENSG00000097046
1.64438856394264e-57	0.27074	0.623	0.545	4.19730180946358e-53	0	NUP107--ENSG00000111581
5.53057315091173e-57	0.547329	0.105	0.06	1.41167879677022e-52	0	KIAA0825--ENSG00000185261
1.34610159000798e-56	0.375161	0.26	0.185	3.43592430849536e-52	0	ITPK1--ENSG00000100605
1.43371694421094e-56	0.265805	0.621	0.526	3.65956250009842e-52	0	RBM28--ENSG00000106344
1.64267213830482e-56	0.340578	0.401	0.312	4.19292063302306e-52	0	TBCD--ENSG00000141556
1.77331125760705e-56	0.252503	0.655	0.56	4.52637698504199e-52	0	UTP6--ENSG00000108651
2.23015960241719e-56	0.35256	0.405	0.322	5.69248238516987e-52	0	RPUSD1--ENSG00000007376
2.31077071045219e-56	0.302176	0.58	0.516	5.89824223842922e-52	0	PTDSS2--ENSG00000174915
3.08725202513815e-56	0.307715	0.442	0.35	7.88021079416512e-52	0	HEXDC--ENSG00000169660
3.28572145167689e-56	0.475691	0.236	0.17	8.38680400540526e-52	0	CTH--ENSG00000116761
3.75469467708095e-56	0.343681	0.414	0.33	9.58385816324913e-52	0	NOC4L--ENSG00000184967
3.99075079679362e-56	0.573868	0.118	0.07	1.01863914088157e-51	0	AGMAT--ENSG00000116771
5.20688598291698e-56	0.478648	0.217	0.152	1.32905764713956e-51	0	TRMT61A--ENSG00000166166
5.26668246261186e-56	0.259077	0.239	0.163	1.34432069858168e-51	0	PDE5A--ENSG00000138735
1.92521896978503e-55	0.261798	0.545	0.446	4.91412142037628e-51	0	TPP2--ENSG00000134900
1.96134956681573e-55	0.430576	0.34	0.272	5.00634476929715e-51	0	PDCD2L--ENSG00000126249
2.4693018963309e-55	0.309895	0.241	0.171	6.30289309038461e-51	0	CDC25C--ENSG00000158402
2.68518487986883e-55	0.279263	0.585	0.501	6.85393440586519e-51	0	TNPO3--ENSG00000064419
2.87248929766206e-55	0.250093	0.351	0.259	7.33202893228242e-51	0	KIAA1524--ENSG00000163507
2.9431739215157e-55	0.458157	0.196	0.134	7.51245143466883e-51	0	ZSWIM4--ENSG00000132003
3.08591888747577e-55	0.423934	0.145	0.09	7.8768079602819e-51	0	UNC13D--ENSG00000092929
6.56155667244954e-55	0.578282	0.139	0.088	1.67483734064274e-50	0	RP5-862P8.2--ENSG00000143674
8.00683923861232e-55	0.517545	0.157	0.101	2.04374571565579e-50	0	RNFT2--ENSG00000135119
9.07361116396483e-55	0.354819	0.381	0.3	2.31603924960202e-50	0	TAMM41--ENSG00000144559
1.01711463106194e-54	0.26209	0.598	0.515	2.5961850957856e-50	0	ARL6IP6--ENSG00000177917
1.37906809265083e-54	0.378444	0.399	0.325	3.52007130649123e-50	0	IQCB1--ENSG00000173226
3.26220565950882e-54	0.369545	0.307	0.228	8.32677994589626e-50	0	OTUD6B--ENSG00000155100
3.26402970389047e-54	0.517058	0.206	0.145	8.33143581918042e-50	0	SMYD5--ENSG00000135632
5.62117895648142e-54	0.291917	0.6	0.533	1.43480592864188e-49	0	SDAD1--ENSG00000198301
8.89672487479479e-54	0.28743	0.501	0.421	2.27088902429137e-49	0	CEP95--ENSG00000258890
1.89388407916614e-53	0.426603	0.243	0.175	4.83413911207158e-49	0	TMEM59L--ENSG00000105696
2.52789698288689e-53	0.262697	0.585	0.483	6.45245704881878e-49	0	IFRD2--ENSG00000214706
3.63054372717879e-53	0.335118	0.323	0.245	9.26696286362386e-49	0	CREB3L4--ENSG00000143578
3.63446929807766e-53	0.38893	0.132	0.083	9.27698288334324e-49	0	MFAP4--ENSG00000166482
5.84516215522755e-53	0.324791	0.428	0.345	1.49197764012183e-48	0	LSG1--ENSG00000041802
9.8922166663989e-53	0.29534	0.481	0.385	2.52498830409832e-48	0	POLR1C--ENSG00000171453
1.03116497304295e-52	0.50244	0.142	0.09	2.63204859369213e-48	0	STRIP2--ENSG00000128578
1.34800265774936e-52	0.394838	0.311	0.238	3.44077678390525e-48	0	GEMIN5--ENSG00000082516
1.6241148264429e-52	0.457789	0.267	0.201	4.14555309449551e-48	0	ATAD3B--ENSG00000160072
2.01334352382773e-52	0.501851	0.147	0.094	5.13905934457027e-48	0	ITPRIPL1--ENSG00000198885
2.03322220190862e-52	0.420257	0.125	0.076	5.18979967037174e-48	0	NAP1L2--ENSG00000186462
2.32992002983009e-52	0.267671	0.495	0.391	5.94712087614132e-48	0	GLMN--ENSG00000174842
2.62294704294969e-52	0.276636	0.527	0.44	6.69507232712909e-48	0	UCHL5--ENSG00000116750
2.81459131627573e-52	0.291691	0.436	0.349	7.18424433479379e-48	0	HNRNPU-AS1--ENSG00000188206
3.11032917385905e-52	0.39942	0.328	0.258	7.93911521627523e-48	0	ZBTB24--ENSG00000112365
4.09486237182996e-52	0.266073	0.55	0.458	1.0452136204096e-47	0	INO80C--ENSG00000153391
4.93754884248177e-52	0.361958	0.386	0.312	1.26030934204347e-47	0	DNAJC11--ENSG00000007923
5.50324132154601e-52	0.397211	0.374	0.308	1.40470234732462e-47	0	RPIA--ENSG00000153574
8.46931571940448e-52	0.44971	0.157	0.103	2.16179283737799e-47	0	GAL3ST3--ENSG00000175229
9.298017288534e-52	0.271848	0.339	0.254	2.3733189128983e-47	0	HIRIP3--ENSG00000149929
1.7630697423064e-51	0.313395	0.271	0.199	4.50023551723708e-47	0	CDC45--ENSG00000093009
2.71666082504984e-51	0.543711	0.13	0.082	6.93427675593971e-47	0	HIST1H3B--ENSG00000274267
2.90285119603206e-51	0.392902	0.227	0.162	7.40952767787183e-47	0	RAD54L--ENSG00000085999
3.10685019760053e-51	0.260084	0.429	0.342	7.93023512937535e-47	0	HPN--ENSG00000105707
4.64880025820237e-51	0.274568	0.554	0.482	1.18660626590616e-46	0	NAPG--ENSG00000134265
5.66355625357289e-51	0.260114	0.398	0.303	1.44562273372448e-46	0	HHLA3--ENSG00000197568
8.44687879722296e-51	0.263645	0.462	0.373	2.15606581299116e-46	0	SLC20A1--ENSG00000144136
1.10073371013275e-50	0.35668	0.252	0.179	2.80962279511384e-46	0	HPCAL1--ENSG00000115756
1.25054249082881e-50	0.364043	0.503	0.465	3.19200970784053e-46	0	CUL4A--ENSG00000139842
1.35638080524836e-50	0.271767	0.367	0.277	3.46216200539645e-46	0	MIF4GD--ENSG00000125457
1.5081297380614e-50	0.476054	0.246	0.185	3.84950115640172e-46	0	ANKHD1--ENSG00000131503
1.94870895550459e-50	1.16692	0.305	0.272	4.97407960892548e-46	0	IRX2--ENSG00000170561
2.18646550492674e-50	0.401647	0.231	0.165	5.5809532013255e-46	0	POLA1--ENSG00000101868
6.46306957483827e-50	0.309527	0.403	0.318	1.64969850897747e-45	0	C9orf114--ENSG00000198917
7.23554776037863e-50	0.399212	0.239	0.172	1.84687356583665e-45	0	GNB1L--ENSG00000185838
7.48150009426072e-50	0.263914	0.618	0.553	1.90965289906005e-45	0	THUMPD3--ENSG00000134077
9.40727754229409e-50	0.531437	0.102	0.06	2.40120759267057e-45	0	TCTE3--ENSG00000184786
1.26608764877024e-49	0.266677	0.361	0.272	3.23168872348604e-45	0	C3orf14--ENSG00000114405
2.05935605508713e-49	0.52382	0.146	0.096	5.2565063306099e-45	0	FAM86C1--ENSG00000158483
2.17401775381673e-49	0.290432	0.405	0.317	5.54918031661719e-45	0	CISD3--ENSG00000277972
2.81066069245532e-49	0.477958	0.137	0.087	7.17421141749221e-45	0	ASPHD2--ENSG00000128203
3.57940019430617e-49	0.548955	0.12	0.074	9.1364189959665e-45	0	PNMA6A--ENSG00000235961
3.74993033680585e-49	0.445267	0.335	0.276	9.57169718469694e-45	0	DMXL1--ENSG00000172869
5.0380216719069e-49	0.258968	0.589	0.511	1.28595503175424e-44	0	EFTUD2--ENSG00000108883
8.05833132709486e-49	0.296302	0.398	0.309	2.05688907124096e-44	0	POLL--ENSG00000166169
9.06505916417776e-49	0.269948	0.544	0.465	2.31385635165637e-44	0	PRKAG1--ENSG00000181929
9.33284611601661e-49	0.509098	0.12	0.075	2.38220897111324e-44	0	ADCY1--ENSG00000164742
1.06252296821512e-48	0.29522	0.298	0.219	2.7120898763691e-44	0	PGPEP1--ENSG00000130517
1.18449351280251e-48	0.541468	0.176	0.124	3.02341969142842e-44	0	GPR27--ENSG00000170837
1.46605722174351e-48	0.261142	0.571	0.497	3.7421110585003e-44	0	PRMT5--ENSG00000100462
1.47687748053753e-48	0.276664	0.62	0.573	3.76972976907203e-44	0	AK6--ENSG00000085231
1.96563199979524e-48	0.547561	0.104	0.062	5.01727567947734e-44	0	MAST1--ENSG00000105613
2.2338449553888e-48	0.305839	0.537	0.475	5.70188924862992e-44	0	MTIF2--ENSG00000085760
2.54571304806671e-48	0.483401	0.114	0.07	6.49793255519029e-44	0	SLC45A4--ENSG00000022567
2.77218864851835e-48	0.281417	0.535	0.461	7.07601152534309e-44	0	AAAS--ENSG00000094914
3.06523017806075e-48	0.280573	0.435	0.34	7.82400002950007e-44	0	METTL3--ENSG00000165819
3.70057417556116e-48	0.521696	0.123	0.078	9.44571558311986e-44	0	CELSR3--ENSG00000008300
4.7728637226741e-48	0.354475	0.278	0.206	1.21827346521256e-43	0	PANK1--ENSG00000152782
8.65714689763457e-48	0.442885	0.222	0.162	2.20973674562122e-43	0	PVRL1--ENSG00000110400
1.10668418604956e-47	0.341567	0.332	0.256	2.82481138489151e-43	0	ZSCAN21--ENSG00000166529
1.37766738007177e-47	0.288914	0.226	0.159	3.5164959876332e-43	0	PRR36--ENSG00000183248
1.384501433423e-47	0.352194	0.231	0.169	3.5339399088122e-43	0	PLK4--ENSG00000142731
1.90054863507986e-47	0.287666	0.39	0.308	4.85115039104134e-43	0	C16orf59--ENSG00000162062
2.104703174863e-47	0.486373	0.173	0.119	5.37225485383781e-43	0	HAUS4--ENSG00000092036
3.02626981700719e-47	0.415747	0.229	0.169	7.72455370791086e-43	0	TRAIP--ENSG00000183763
3.17491041958655e-47	0.270885	0.457	0.367	8.10395884599467e-43	0	PPCDC--ENSG00000138621
5.63137285799405e-47	0.386175	0.316	0.252	1.43740792200298e-42	0	PEX7--ENSG00000112357
6.87875084791494e-47	0.384078	0.164	0.111	1.75580115393029e-42	0	CST5--ENSG00000170367
7.78491972649282e-47	0.395998	0.15	0.098	1.98710076018729e-42	0	RP11-631N16.4--ENSG00000275180
1.0549247148144e-46	0.396196	0.16	0.106	2.69269533456375e-42	0	LINC00672--ENSG00000263874
1.27937499441723e-46	0.465476	0.177	0.123	3.26560467324998e-42	0	ZNF423--ENSG00000102935
1.37929623220841e-46	0.31944	0.313	0.24	3.52065363271196e-42	0	LIN7A--ENSG00000111052
1.62606212387126e-46	0.490573	0.153	0.102	4.15052357118138e-42	0	ZNFX1--ENSG00000124201
1.69811901176463e-46	0.267242	0.536	0.474	4.33444877752923e-42	0	STX3--ENSG00000166900
1.7375618273477e-46	0.478616	0.175	0.122	4.43512656430501e-42	0	SMN1--ENSG00000172062
1.74527036128257e-46	0.404749	0.296	0.233	4.45480259717377e-42	0	TPRN--ENSG00000176058
1.76207815372786e-46	0.289282	0.421	0.345	4.49770448739037e-42	0	ZNF277--ENSG00000198839
1.77344886380016e-46	0.265134	0.417	0.327	4.52672822484992e-42	0	ORC2--ENSG00000115942
2.17841860482077e-46	0.25239	0.523	0.437	5.56041348880501e-42	0	VKORC1L1--ENSG00000196715
2.25144133252338e-46	0.349639	0.123	0.076	5.74680400126593e-42	0	APCDD1L--ENSG00000198768
2.37533950012779e-46	0.261665	0.513	0.427	6.06305407407619e-42	0	GEMIN7--ENSG00000142252
2.40307785544456e-46	0.299576	0.464	0.391	6.13385622602225e-42	0	CDK7--ENSG00000134058
2.72319110093078e-46	0.323872	0.43	0.36	6.95094528512581e-42	0	C2orf47--ENSG00000162972
2.8723859904953e-46	0.396783	0.302	0.238	7.33176524073926e-42	0	MTPAP--ENSG00000107951
2.89826212183661e-46	0.2557	0.372	0.285	7.39781406598794e-42	0	SRBD1--ENSG00000068784
3.75932837589664e-46	0.263309	0.417	0.328	9.59568567947616e-42	0	SYNE4--ENSG00000181392
4.05393477252799e-46	0.320248	0.332	0.258	1.03476685068777e-41	0	FTX--ENSG00000230590
[truncated: 28,649 more rows]

## Sheet: GO Terms
ID	Description	p.adjust	qvalue	cluster
GO:0060795	cell fate commitment involved in formation of primary germ layer	0.302589	0.283952	0
GO:0030593	neutrophil chemotaxis	0.302589	0.283952	0
GO:0010453	regulation of cell fate commitment	0.302589	0.283952	0
GO:0045165	cell fate commitment	0.321434	0.301636	0
GO:1990266	neutrophil migration	0.321434	0.301636	0
GO:0071621	granulocyte chemotaxis	0.321434	0.301636	0
GO:0001708	cell fate specification	0.321434	0.301636	0
GO:0001711	endodermal cell fate commitment	0.343967	0.322781	0
GO:0061844	antimicrobial humoral immune response mediated by antimicrobial peptide	0.343967	0.322781	0
GO:0043523	regulation of neuron apoptotic process	0.343967	0.322781	0
GO:0097530	granulocyte migration	0.343967	0.322781	0
GO:0045598	regulation of fat cell differentiation	0.343967	0.322781	0
GO:0001756	somitogenesis	0.343967	0.322781	0
GO:0035019	somatic stem cell population maintenance	0.343967	0.322781	0
GO:0045600	positive regulation of fat cell differentiation	0.343967	0.322781	0
GO:0070098	chemokine-mediated signaling pathway	0.343967	0.322781	0
GO:0001910	regulation of leukocyte mediated cytotoxicity	0.355043	0.333175	0
GO:1990868	response to chemokine	0.355043	0.333175	0
GO:1990869	cellular response to chemokine	0.355043	0.333175	0
GO:0051402	neuron apoptotic process	0.355043	0.333175	0
GO:0001916	positive regulation of T cell mediated cytotoxicity	0.355043	0.333175	0
GO:0045662	negative regulation of myoblast differentiation	0.355043	0.333175	0
GO:0050900	leukocyte migration	0.355043	0.333175	0
GO:0007492	endoderm development	0.355043	0.333175	0
GO:2001242	regulation of intrinsic apoptotic signaling pathway	0.355043	0.333175	0
GO:0061053	somite development	0.355043	0.333175	0
GO:0031341	regulation of cell killing	0.355043	0.333175	0
GO:0060326	cell chemotaxis	0.355043	0.333175	0
GO:0019730	antimicrobial humoral response	0.355043	0.333175	0
GO:0007416	synapse assembly	0.355043	0.333175	0
GO:0001914	regulation of T cell mediated cytotoxicity	0.355043	0.333175	0
GO:0007369	gastrulation	0.355043	0.333175	0
GO:0006882	cellular zinc ion homeostasis	0.355043	0.333175	0
GO:0035282	segmentation	0.355043	0.333175	0
GO:0055069	zinc ion homeostasis	0.355043	0.333175	0
GO:0043281	regulation of cysteine-type endopeptidase activity involved in apoptotic process	0.355043	0.333175	0
GO:1901214	regulation of neuron death	0.355043	0.333175	0
GO:0072089	stem cell proliferation	0.355043	0.333175	0
GO:0002831	regulation of response to biotic stimulus	0.355043	0.333175	0
GO:0001909	leukocyte mediated cytotoxicity	0.355043	0.333175	0
GO:0001913	T cell mediated cytotoxicity	0.355043	0.333175	0
GO:0030595	leukocyte chemotaxis	0.355043	0.333175	0
GO:0097529	myeloid leukocyte migration	0.355043	0.333175	0
GO:0071216	cellular response to biotic stimulus	0.355043	0.333175	0
GO:2000648	positive regulation of stem cell proliferation	0.355043	0.333175	0
GO:0001704	formation of primary germ layer	0.355043	0.333175	0
GO:2000116	regulation of cysteine-type endopeptidase activity	0.355043	0.333175	0
GO:0007187	G protein-coupled receptor signaling pathway, coupled to cyclic nucleotide second messenger	0.355043	0.333175	0
GO:0010862	positive regulation of pathway-restricted SMAD protein phosphorylation	0.355043	0.333175	0
GO:0050885	neuromuscular process controlling balance	0.355043	0.333175	0
GO:0033135	regulation of peptidyl-serine phosphorylation	0.355043	0.333175	0
GO:0001912	positive regulation of leukocyte mediated cytotoxicity	0.355043	0.333175	0
GO:0045058	T cell selection	0.355043	0.333175	0
GO:1902041	regulation of extrinsic apoptotic signaling pathway via death domain receptors	0.355043	0.333175	0
GO:0045444	fat cell differentiation	0.355043	0.333175	0
GO:0043065	positive regulation of apoptotic process	0.355043	0.333175	0
GO:0061564	axon development	0.355043	0.333175	0
GO:0035987	endodermal cell differentiation	0.355043	0.333175	0
GO:2001233	regulation of apoptotic signaling pathway	0.355043	0.333175	0
GO:0019369	arachidonic acid metabolic process	0.355043	0.333175	0
GO:0051646	mitochondrion localization	0.355043	0.333175	0
GO:0070997	neuron death	0.355043	0.333175	0
GO:0002711	positive regulation of T cell mediated immunity	0.355043	0.333175	0
GO:0002763	positive regulation of myeloid leukocyte differentiation	0.355043	0.333175	0
GO:0043068	positive regulation of programmed cell death	0.355043	0.333175	0
GO:0009615	response to virus	0.355043	0.333175	0
GO:0007215	glutamate receptor signaling pathway	0.355043	0.333175	0
GO:0031343	positive regulation of cell killing	0.355043	0.333175	0
GO:2001244	positive regulation of intrinsic apoptotic signaling pathway	0.355043	0.333175	0
GO:0030514	negative regulation of BMP signaling pathway	0.355043	0.333175	0
GO:0034113	heterotypic cell-cell adhesion	0.355043	0.333175	0
GO:0120254	olefinic compound metabolic process	0.355043	0.333175	0
GO:0001706	endoderm formation	0.355043	0.333175	0
GO:0050905	neuromuscular process	0.355043	0.333175	0
GO:0001906	cell killing	0.355043	0.333175	0
GO:2001236	regulation of extrinsic apoptotic signaling pathway	0.355043	0.333175	0
GO:0060393	regulation of pathway-restricted SMAD protein phosphorylation	0.355043	0.333175	0
GO:0051965	positive regulation of synapse assembly	0.355043	0.333175	0
GO:0031349	positive regulation of defense response	0.355043	0.333175	0
GO:0051348	negative regulation of transferase activity	0.355043	0.333175	0
GO:0043524	negative regulation of neuron apoptotic process	0.355043	0.333175	0
GO:0033692	cellular polysaccharide biosynthetic process	0.355043	0.333175	0
GO:0001701	in utero embryonic development	0.355043	0.333175	0
GO:0051607	defense response to virus	0.355043	0.333175	0
GO:0009410	response to xenobiotic stimulus	0.355043	0.333175	0
GO:0140546	defense response to symbiont	0.355043	0.333175	0
GO:0060389	pathway-restricted SMAD protein phosphorylation	0.355043	0.333175	0
GO:0007611	learning or memory	0.355043	0.333175	0
GO:0051962	positive regulation of nervous system development	0.355043	0.333175	0
GO:0030509	BMP signaling pathway	0.355043	0.333175	0
GO:0045765	regulation of angiogenesis	0.355043	0.333175	0
GO:0002706	regulation of lymphocyte mediated immunity	0.355043	0.333175	0
GO:0002833	positive regulation of response to biotic stimulus	0.355043	0.333175	0
GO:0010950	positive regulation of endopeptidase activity	0.355043	0.333175	0
GO:1901342	regulation of vasculature development	0.355043	0.333175	0
GO:0045669	positive regulation of osteoblast differentiation	0.355043	0.333175	0
GO:0019221	cytokine-mediated signaling pathway	0.355043	0.333175	0
GO:0000271	polysaccharide biosynthetic process	0.355043	0.333175	0
GO:0043627	response to estrogen	0.355043	0.333175	0
GO:0021953	central nervous system neuron differentiation	0.355043	0.333175	0
GO:0045936	negative regulation of phosphate metabolic process	0.355043	0.333175	0
GO:0071772	response to BMP	0.355043	0.333175	0
GO:0071773	cellular response to BMP stimulus	0.355043	0.333175	0
GO:0010563	negative regulation of phosphorus metabolic process	0.355043	0.333175	0
GO:0050808	synapse organization	0.355043	0.333175	0
GO:0007193	adenylate cyclase-inhibiting G protein-coupled receptor signaling pathway	0.355043	0.333175	0
GO:0097193	intrinsic apoptotic signaling pathway	0.355043	0.333175	0
GO:0034637	cellular carbohydrate biosynthetic process	0.355043	0.333175	0
GO:0045661	regulation of myoblast differentiation	0.355043	0.333175	0
GO:2000628	regulation of miRNA metabolic process	0.355043	0.333175	0
GO:0007409	axonogenesis	0.355043	0.333175	0
GO:0018105	peptidyl-serine phosphorylation	0.355043	0.333175	0
GO:0006919	activation of cysteine-type endopeptidase activity involved in apoptotic process	0.355043	0.333175	0
GO:0006222	UMP biosynthetic process	0.355043	0.333175	0
GO:0010917	negative regulation of mitochondrial membrane potential	0.355043	0.333175	0
GO:0032817	regulation of natural killer cell proliferation	0.355043	0.333175	0
GO:0033504	floor plate development	0.355043	0.333175	0
GO:0034776	response to histamine	0.355043	0.333175	0
GO:0036152	phosphatidylethanolamine acyl-chain remodeling	0.355043	0.333175	0
GO:0043379	memory T cell differentiation	0.355043	0.333175	0
GO:0045837	negative regulation of membrane potential	0.355043	0.333175	0
GO:0048865	stem cell fate commitment	0.355043	0.333175	0
GO:0051133	regulation of NK T cell activation	0.355043	0.333175	0
GO:0090009	primitive streak formation	0.355043	0.333175	0
GO:0099151	regulation of postsynaptic density assembly	0.355043	0.333175	0
GO:0099188	postsynaptic cytoskeleton organization	0.355043	0.333175	0
GO:1902237	positive regulation of endoplasmic reticulum stress-induced intrinsic apoptotic signaling pathway	0.355043	0.333175	0
GO:1902667	regulation of axon guidance	0.355043	0.333175	0
GO:2000035	regulation of stem cell division	0.355043	0.333175	0
GO:2000109	regulation of macrophage apoptotic process	0.355043	0.333175	0
GO:2000833	positive regulation of steroid hormone secretion	0.355043	0.333175	0
GO:0051302	regulation of cell division	0.355043	0.333175	0
GO:0043154	negative regulation of cysteine-type endopeptidase activity involved in apoptotic process	0.355043	0.333175	0
GO:0019827	stem cell population maintenance	0.355043	0.333175	0
GO:0001523	retinoid metabolic process	0.355043	0.333175	0
GO:0002709	regulation of T cell mediated immunity	0.355043	0.333175	0
GO:0003151	outflow tract morphogenesis	0.355043	0.333175	0
GO:0006024	glycosaminoglycan biosynthetic process	0.355043	0.333175	0
GO:0042310	vasoconstriction	0.355043	0.333175	0
GO:0051960	regulation of nervous system development	0.355043	0.333175	0
GO:0010952	positive regulation of peptidase activity	0.355043	0.333175	0
GO:0098727	maintenance of cell number	0.355043	0.333175	0
GO:0006216	cytidine catabolic process	0.355043	0.333175	0
GO:0006521	regulation of cellular amino acid metabolic process	0.355043	0.333175	0
GO:0007614	short-term memory	0.355043	0.333175	0
GO:0008611	ether lipid biosynthetic process	0.355043	0.333175	0
GO:0009174	pyrimidine ribonucleoside monophosphate biosynthetic process	0.355043	0.333175	0
GO:0009972	cytidine deamination	0.355043	0.333175	0
GO:0010273	detoxification of copper ion	0.355043	0.333175	0
GO:0015824	proline transport	0.355043	0.333175	0
GO:0031943	regulation of glucocorticoid metabolic process	0.355043	0.333175	0
GO:0032525	somite rostral/caudal axis specification	0.355043	0.333175	0
GO:0035933	glucocorticoid secretion	0.355043	0.333175	0
GO:0044848	biological phase	0.355043	0.333175	0
GO:0046087	cytidine metabolic process	0.355043	0.333175	0
GO:0046504	glycerol ether biosynthetic process	0.355043	0.333175	0
GO:0060134	prepulse inhibition	0.355043	0.333175	0
GO:0072540	T-helper 17 cell lineage commitment	0.355043	0.333175	0
GO:0090179	planar cell polarity pathway involved in neural tube closure	0.355043	0.333175	0
GO:0090715	immunological memory formation process	0.355043	0.333175	0
GO:0097384	cellular lipid biosynthetic process	0.355043	0.333175	0
GO:1904338	regulation of dopaminergic neuron differentiation	0.355043	0.333175	0
GO:1990169	stress response to copper ion	0.355043	0.333175	0
GO:2000672	negative regulation of motor neuron apoptotic process	0.355043	0.333175	0
GO:0016101	diterpenoid metabolic process	0.355043	0.333175	0
GO:0072091	regulation of stem cell proliferation	0.355043	0.333175	0
GO:0072332	intrinsic apoptotic signaling pathway by p53 class mediator	0.355043	0.333175	0
GO:0050890	cognition	0.355043	0.333175	0
GO:0071222	cellular response to lipopolysaccharide	0.355043	0.333175	0
GO:0009101	glycoprotein biosynthetic process	0.355043	0.333175	0
GO:0060395	SMAD protein signal transduction	0.355043	0.333175	0
GO:0032370	positive regulation of lipid transport	0.355043	0.333175	0
GO:0007389	pattern specification process	0.355043	0.333175	0
GO:0006023	aminoglycan biosynthetic process	0.355043	0.333175	0
GO:0008625	extrinsic apoptotic signaling pathway via death domain receptors	0.355043	0.333175	0
GO:0018209	peptidyl-serine modification	0.355043	0.333175	0
GO:0010454	negative regulation of cell fate commitment	0.355043	0.333175	0
GO:0015803	branched-chain amino acid transport	0.355043	0.333175	0
GO:0021794	thalamus development	0.355043	0.333175	0
GO:0042711	maternal behavior	0.355043	0.333175	0
GO:0045605	negative regulation of epidermal cell differentiation	0.355043	0.333175	0
GO:0045683	negative regulation of epidermis development	0.355043	0.333175	0
GO:0051132	NK T cell activation	0.355043	0.333175	0
GO:0051798	positive regulation of hair follicle development	0.355043	0.333175	0
GO:0090178	regulation of establishment of planar polarity involved in neural tube closure	0.355043	0.333175	0
GO:0099150	regulation of postsynaptic specialization assembly	0.355043	0.333175	0
GO:0106049	regulation of cellular response to osmotic stress	0.355043	0.333175	0
GO:1900426	positive regulation of defense response to bacterium	0.355043	0.333175	0
GO:1900452	regulation of long-term synaptic depression	0.355043	0.333175	0
GO:1901503	ether biosynthetic process	0.355043	0.333175	0
GO:1904667	negative regulation of ubiquitin protein ligase activity	0.355043	0.333175	0
GO:1905874	regulation of postsynaptic density organization	0.355043	0.333175	0
GO:2000318	positive regulation of T-helper 17 type immune response	0.355043	0.333175	0
GO:0006959	humoral immune response	0.355043	0.333175	0
GO:0071219	cellular response to molecule of bacterial origin	0.355043	0.333175	0
GO:0035194	post-transcriptional gene silencing by RNA	0.355043	0.333175	0
GO:0001933	negative regulation of protein phosphorylation	0.355043	0.333175	0
GO:2000117	negative regulation of cysteine-type endopeptidase activity	0.355043	0.333175	0
GO:0001787	natural killer cell proliferation	0.355043	0.333175	0
GO:0007501	mesodermal cell fate specification	0.355043	0.333175	0
GO:0007567	parturition	0.355043	0.333175	0
GO:0010587	miRNA catabolic process	0.355043	0.333175	0
GO:0021681	cerebellar granular layer development	0.355043	0.333175	0
GO:0021978	telencephalon regionalization	0.355043	0.333175	0
GO:0032536	regulation of cell projection size	0.355043	0.333175	0
GO:0032725	positive regulation of granulocyte macrophage colony-stimulating factor production	0.355043	0.333175	0
GO:0036151	phosphatidylcholine acyl-chain remodeling	0.355043	0.333175	0
GO:0046131	pyrimidine ribonucleoside metabolic process	0.355043	0.333175	0
GO:0046133	pyrimidine ribonucleoside catabolic process	0.355043	0.333175	0
GO:0060746	parental behavior	0.355043	0.333175	0
GO:0071481	cellular response to X-ray	0.355043	0.333175	0
GO:0071888	macrophage apoptotic process	0.355043	0.333175	0
GO:0090177	establishment of planar polarity involved in neural tube closure	0.355043	0.333175	0
GO:0140042	lipid droplet formation	0.355043	0.333175	0
GO:1904889	regulation of excitatory synapse assembly	0.355043	0.333175	0
GO:0030901	midbrain development	0.355043	0.333175	0
GO:2000177	regulation of neural precursor cell proliferation	0.355043	0.333175	0
GO:0010586	miRNA metabolic process	0.355043	0.333175	0
GO:0016441	post-transcriptional gene silencing	0.355043	0.333175	0
GO:0002827	positive regulation of T-helper 1 type immune response	0.355043	0.333175	0
GO:0007216	G protein-coupled glutamate receptor signaling pathway	0.355043	0.333175	0
GO:0030213	hyaluronan biosynthetic process	0.355043	0.333175	0
GO:0032693	negative regulation of interleukin-10 production	0.355043	0.333175	0
GO:0042976	activation of Janus kinase activity	0.355043	0.333175	0
GO:0046049	UMP metabolic process	0.355043	0.333175	0
GO:0060019	radial glial cell differentiation	0.355043	0.333175	0
GO:0061687	detoxification of inorganic compound	0.355043	0.333175	0
GO:0090713	immunological memory process	0.355043	0.333175	0
GO:1902043	positive regulation of extrinsic apoptotic signaling pathway via death domain receptors	0.355043	0.333175	0
GO:0006721	terpenoid metabolic process	0.355043	0.333175	0
GO:0016051	carbohydrate biosynthetic process	0.355043	0.333175	0
GO:0009952	anterior/posterior pattern specification	0.355043	0.333175	0
GO:0006493	protein O-linked glycosylation	0.355043	0.333175	0
GO:0033138	positive regulation of peptidyl-serine phosphorylation	0.355043	0.333175	0
GO:0044264	cellular polysaccharide metabolic process	0.355043	0.333175	0
GO:2001237	negative regulation of extrinsic apoptotic signaling pathway	0.355043	0.333175	0
GO:0006469	negative regulation of protein kinase activity	0.355043	0.333175	0
GO:0045639	positive regulation of myeloid cell differentiation	0.355043	0.333175	0
GO:0002295	T-helper cell lineage commitment	0.355043	0.333175	0
GO:0003214	cardiac left ventricle morphogenesis	0.355043	0.333175	0
GO:0006206	pyrimidine nucleobase metabolic process	0.355043	0.333175	0
GO:0009130	pyrimidine nucleoside monophosphate biosynthetic process	0.355043	0.333175	0
GO:0009173	pyrimidine ribonucleoside monophosphate metabolic process	0.355043	0.333175	0
GO:0018146	keratan sulfate biosynthetic process	0.355043	0.333175	0
GO:0033189	response to vitamin A	0.355043	0.333175	0
GO:0034116	positive regulation of heterotypic cell-cell adhesion	0.355043	0.333175	0
GO:0043508	negative regulation of JUN kinase activity	0.355043	0.333175	0
GO:0045651	positive regulation of macrophage differentiation	0.355043	0.333175	0
GO:0046135	pyrimidine nucleoside catabolic process	0.355043	0.333175	0
GO:0047484	regulation of response to osmotic stress	0.355043	0.333175	0
GO:0048311	mitochondrion distribution	0.355043	0.333175	0
GO:0048820	hair follicle maturation	0.355043	0.333175	0
GO:0050862	positive regulation of T cell receptor signaling pathway	0.355043	0.333175	0
GO:0060026	convergent extension	0.355043	0.333175	0
GO:0071391	cellular response to estrogen stimulus	0.355043	0.333175	0
GO:0097501	stress response to metal ion	0.355043	0.333175	0
GO:1990403	embryonic brain development	0.355043	0.333175	0
GO:2000671	regulation of motor neuron apoptotic process	0.355043	0.333175	0
GO:2000846	regulation of corticosteroid hormone secretion	0.355043	0.333175	0
GO:2001256	regulation of store-operated calcium entry	0.355043	0.333175	0
GO:0021510	spinal cord development	0.355043	0.333175	0
GO:0032760	positive regulation of tumor necrosis factor production	0.355043	0.333175	0
GO:1990830	cellular response to leukemia inhibitory factor	0.355043	0.333175	0
GO:0003002	regionalization	0.355043	0.333175	0
GO:0007218	neuropeptide signaling pathway	0.355043	0.333175	0
GO:0042102	positive regulation of T cell proliferation	0.355043	0.333175	0
GO:0062014	negative regulation of small molecule metabolic process	0.355043	0.333175	0
GO:1990823	response to leukemia inhibitory factor	0.355043	0.333175	0
GO:0045088	regulation of innate immune response	0.355043	0.333175	0
GO:0002456	T cell mediated immunity	0.355043	0.333175	0
GO:0035249	synaptic transmission, glutamatergic	0.355043	0.333175	0
GO:1903510	mucopolysaccharide metabolic process	0.355043	0.333175	0
GO:0016045	detection of bacterium	0.355043	0.333175	0
GO:0019373	epoxygenase P450 pathway	0.355043	0.333175	0
GO:0032604	granulocyte macrophage colony-stimulating factor production	0.355043	0.333175	0
GO:0032645	regulation of granulocyte macrophage colony-stimulating factor production	0.355043	0.333175	0
GO:0042249	establishment of planar polarity of embryonic epithelium	0.355043	0.333175	0
GO:0043517	positive regulation of DNA damage response, signal transduction by p53 class mediator	0.355043	0.333175	0
GO:0045953	negative regulation of natural killer cell mediated cytotoxicity	0.355043	0.333175	0
GO:0051917	regulation of fibrinolysis	0.355043	0.333175	0
GO:0097094	craniofacial suture morphogenesis	0.355043	0.333175	0
GO:1904948	midbrain dopaminergic neuron differentiation	0.355043	0.333175	0
GO:2000095	regulation of Wnt signaling pathway, planar cell polarity pathway	0.355043	0.333175	0
GO:1901215	negative regulation of neuron death	0.355043	0.333175	0
GO:0007631	feeding behavior	0.355043	0.333175	0
GO:0050920	regulation of chemotaxis	0.355043	0.333175	0
GO:0016525	negative regulation of angiogenesis	0.355043	0.333175	0
GO:1903557	positive regulation of tumor necrosis factor superfamily cytokine production	0.355043	0.333175	0
GO:2001243	negative regulation of intrinsic apoptotic signaling pathway	0.355043	0.333175	0
GO:0097191	extrinsic apoptotic signaling pathway	0.355043	0.333175	0
GO:0051963	regulation of synapse assembly	0.355043	0.333175	0
GO:2000181	negative regulation of blood vessel morphogenesis	0.355043	0.333175	0
GO:0031400	negative regulation of protein modification process	0.355043	0.333175	0
GO:0007596	blood coagulation	0.355043	0.333175	0
GO:0050670	regulation of lymphocyte proliferation	0.355043	0.333175	0
GO:0002716	negative regulation of natural killer cell mediated immunity	0.355043	0.333175	0
GO:0010744	positive regulation of macrophage derived foam cell differentiation	0.355043	0.333175	0
GO:0035269	protein O-linked mannosylation	0.355043	0.333175	0
GO:0036342	post-anal tail morphogenesis	0.355043	0.333175	0
GO:0042339	keratan sulfate metabolic process	0.355043	0.333175	0
GO:0051412	response to corticosterone	0.355043	0.333175	0
GO:0071625	vocalization behavior	0.355043	0.333175	0
GO:0097107	postsynaptic density assembly	0.355043	0.333175	0
GO:0018108	peptidyl-tyrosine phosphorylation	0.355043	0.333175	0
GO:0090288	negative regulation of cellular response to growth factor stimulus	0.355043	0.333175	0
GO:1901343	negative regulation of vasculature development	0.355043	0.333175	0
GO:0018212	peptidyl-tyrosine modification	0.355043	0.333175	0
GO:0050817	coagulation	0.355043	0.333175	0
GO:1901890	positive regulation of cell junction assembly	0.355043	0.333175	0
GO:0032944	regulation of mononuclear cell proliferation	0.355043	0.333175	0
GO:0005976	polysaccharide metabolic process	0.355043	0.333175	0
GO:1905954	positive regulation of lipid localization	0.355043	0.333175	0
GO:0002703	regulation of leukocyte mediated immunity	0.355043	0.333175	0
GO:0045862	positive regulation of proteolysis	0.355043	0.333175	0
GO:2001234	negative regulation of apoptotic signaling pathway	0.355043	0.333175	0
GO:0001502	cartilage condensation	0.355043	0.333175	0
GO:0001710	mesodermal cell fate commitment	0.355043	0.333175	0
GO:0008356	asymmetric cell division	0.355043	0.333175	0
GO:0019896	axonal transport of mitochondrion	0.355043	0.333175	0
GO:0030903	notochord development	0.355043	0.333175	0
GO:0035930	corticosteroid hormone secretion	0.355043	0.333175	0
GO:0043173	nucleotide salvage	0.355043	0.333175	0
GO:0043373	CD4-positive, alpha-beta T cell lineage commitment	0.355043	0.333175	0
GO:0045653	negative regulation of megakaryocyte differentiation	0.355043	0.333175	0
GO:0060644	mammary gland epithelial cell differentiation	0.355043	0.333175	0
GO:0072376	protein activation cascade	0.355043	0.333175	0
GO:1900424	regulation of defense response to bacterium	0.355043	0.333175	0
GO:1902894	negative regulation of miRNA transcription	0.355043	0.333175	0
GO:1904862	inhibitory synapse assembly	0.355043	0.333175	0
GO:2000319	regulation of T-helper 17 cell differentiation	0.355043	0.333175	0
GO:0001676	long-chain fatty acid metabolic process	0.355043	0.333175	0
GO:0002824	positive regulation of adaptive immune response based on somatic recombination of immune receptors built from immunoglobulin superfamily domains	0.355043	0.333175	0
GO:0021761	limbic system development	0.355043	0.333175	0
GO:0007188	adenylate cyclase-modulating G protein-coupled receptor signaling pathway	0.355043	0.333175	0
GO:0007599	hemostasis	0.355043	0.333175	0
GO:0030510	regulation of BMP signaling pathway	0.355043	0.333175	0
GO:1901796	regulation of signal transduction by p53 class mediator	0.355043	0.333175	0
GO:0042326	negative regulation of phosphorylation	0.355043	0.333175	0
GO:0002708	positive regulation of lymphocyte mediated immunity	0.355043	0.333175	0
GO:0032526	response to retinoic acid	0.355043	0.333175	0
GO:0033559	unsaturated fatty acid metabolic process	0.355043	0.333175	0
GO:0006486	protein glycosylation	0.355043	0.333175	0
GO:0042445	hormone metabolic process	0.355043	0.333175	0
GO:0043413	macromolecule glycosylation	0.355043	0.333175	0
GO:0009070	serine family amino acid biosynthetic process	0.355043	0.333175	0
GO:0045346	regulation of MHC class II biosynthetic process	0.355043	0.333175	0
GO:0046597	negative regulation of viral entry into host cell	0.355043	0.333175	0
GO:0051797	regulation of hair follicle development	0.355043	0.333175	0
GO:0051873	killing by host of symbiont cells	0.355043	0.333175	0
GO:0098543	detection of other organism	0.355043	0.333175	0
GO:2000629	negative regulation of miRNA metabolic process	0.355043	0.333175	0
GO:0002761	regulation of myeloid leukocyte differentiation	0.355043	0.333175	0
GO:0006939	smooth muscle contraction	0.355043	0.333175	0
GO:0046916	cellular transition metal ion homeostasis	0.355043	0.333175	0
GO:0033673	negative regulation of kinase activity	0.355043	0.333175	0
GO:0030900	forebrain development	0.355043	0.333175	0
GO:0050878	regulation of body fluid levels	0.355043	0.333175	0
GO:0060560	developmental growth involved in morphogenesis	0.355043	0.333175	0
GO:0002821	positive regulation of adaptive immune response	0.355043	0.333175	0
GO:0045445	myoblast differentiation	0.355043	0.333175	0
GO:0050870	positive regulation of T cell activation	0.355043	0.333175	0
GO:0002115	store-operated calcium entry	0.355043	0.333175	0
GO:0002363	alpha-beta T cell lineage commitment	0.355043	0.333175	0
GO:0006662	glycerol ether metabolic process	0.355043	0.333175	0
GO:0038083	peptidyl-tyrosine autophosphorylation	0.355043	0.333175	0
GO:0042454	ribonucleoside catabolic process	0.355043	0.333175	0
GO:0045342	MHC class II biosynthetic process	0.355043	0.333175	0
GO:0045624	positive regulation of T-helper cell differentiation	0.355043	0.333175	0
GO:0045649	regulation of macrophage differentiation	0.355043	0.333175	0
GO:0046485	ether lipid metabolic process	0.355043	0.333175	0
GO:0060716	labyrinthine layer blood vessel development	0.355043	0.333175	0
GO:0060749	mammary gland alveolus development	0.355043	0.333175	0
GO:0061377	mammary gland lobule development	0.355043	0.333175	0
GO:0071294	cellular response to zinc ion	0.355043	0.333175	0
GO:0098664	G protein-coupled serotonin receptor signaling pathway	0.355043	0.333175	0
GO:0098698	postsynaptic specialization assembly	0.355043	0.333175	0
GO:2000831	regulation of steroid hormone secretion	0.355043	0.333175	0
GO:0007159	leukocyte cell-cell adhesion	0.355043	0.333175	0
GO:0006720	isoprenoid metabolic process	0.355043	0.333175	0
GO:0009100	glycoprotein metabolic process	0.355043	0.333175	0
GO:0006690	icosanoid metabolic process	0.355043	0.333175	0
GO:0021987	cerebral cortex development	0.355043	0.333175	0
GO:0001911	negative regulation of leukocyte mediated cytotoxicity	0.355043	0.333175	0
GO:0008090	retrograde axonal transport	0.355043	0.333175	0
GO:0009129	pyrimidine nucleoside monophosphate metabolic process	0.355043	0.333175	0
GO:0019883	antigen processing and presentation of endogenous antigen	0.355043	0.333175	0
GO:0021533	cell differentiation in hindbrain	0.355043	0.333175	0
GO:0032740	positive regulation of interleukin-17 production	0.355043	0.333175	0
GO:0033630	positive regulation of cell adhesion mediated by integrin	0.355043	0.333175	0
GO:0035455	response to interferon-alpha	0.355043	0.333175	0
GO:0035902	response to immobilization stress	0.355043	0.333175	0
GO:0043369	CD4-positive or CD8-positive, alpha-beta T cell lineage commitment	0.355043	0.333175	0
GO:0090231	regulation of spindle checkpoint	0.355043	0.333175	0
GO:0090266	regulation of mitotic cell cycle spindle assembly checkpoint	0.355043	0.333175	0
GO:0097049	motor neuron apoptotic process	0.355043	0.333175	0
GO:0098743	cell aggregation	0.355043	0.333175	0
GO:1903504	regulation of mitotic spindle checkpoint	0.355043	0.333175	0
GO:2001026	regulation of endothelial cell chemotaxis	0.355043	0.333175	0
GO:0030326	embryonic limb morphogenesis	0.355043	0.333175	0
GO:0035113	embryonic appendage morphogenesis	0.355043	0.333175	0
GO:0045926	negative regulation of growth	0.355043	0.333175	0
GO:0052548	regulation of endopeptidase activity	0.355043	0.333175	0
GO:0051209	release of sequestered calcium ion into cytosol	0.355043	0.333175	0
GO:0090100	positive regulation of transmembrane receptor protein serine/threonine kinase signaling pathway	0.355043	0.333175	0
GO:0006925	inflammatory cell apoptotic process	0.355043	0.333175	0
GO:0009220	pyrimidine ribonucleotide biosynthetic process	0.355043	0.333175	0
GO:0010667	negative regulation of cardiac muscle cell apoptotic process	0.355043	0.333175	0
GO:0021854	hypothalamus development	0.355043	0.333175	0
GO:0021871	forebrain regionalization	0.355043	0.333175	0
GO:0035268	protein mannosylation	0.355043	0.333175	0
GO:0045672	positive regulation of osteoclast differentiation	0.355043	0.333175	0
GO:0051444	negative regulation of ubiquitin-protein transferase activity	0.355043	0.333175	0
GO:0060965	negative regulation of miRNA-mediated gene silencing	0.355043	0.333175	0
GO:0071280	cellular response to copper ion	0.355043	0.333175	0
GO:1902254	negative regulation of intrinsic apoptotic signaling pathway by p53 class mediator	0.355043	0.333175	0
GO:1903901	negative regulation of viral life cycle	0.355043	0.333175	0
GO:0070663	regulation of leukocyte proliferation	0.355043	0.333175	0
GO:0051283	negative regulation of sequestering of calcium ion	0.355043	0.333175	0
GO:0070085	glycosylation	0.355043	0.333175	0
GO:0006213	pyrimidine nucleoside metabolic process	0.355043	0.333175	0
GO:0007210	serotonin receptor signaling pathway	0.355043	0.333175	0
GO:0008211	glucocorticoid metabolic process	0.355043	0.333175	0
GO:0032816	positive regulation of natural killer cell activation	0.355043	0.333175	0
GO:0034114	regulation of heterotypic cell-cell adhesion	0.355043	0.333175	0
GO:0042832	defense response to protozoan	0.355043	0.333175	0
GO:0045980	negative regulation of nucleotide metabolic process	0.355043	0.333175	0
GO:0046641	positive regulation of alpha-beta T cell proliferation	0.355043	0.333175	0
GO:0050857	positive regulation of antigen receptor-mediated signaling pathway	0.355043	0.333175	0
GO:0060149	negative regulation of post-transcriptional gene silencing	0.355043	0.333175	0
GO:0060967	negative regulation of gene silencing by RNA	0.355043	0.333175	0
GO:0090023	positive regulation of neutrophil chemotaxis	0.355043	0.333175	0
GO:0098581	detection of external biotic stimulus	0.355043	0.333175	0
GO:1900369	negative regulation of post-transcriptional gene silencing by RNA	0.355043	0.333175	0
GO:1902074	response to salt	0.355043	0.333175	0
GO:0051282	regulation of sequestering of calcium ion	0.355043	0.333175	0
GO:0021537	telencephalon development	0.355752	0.33384	0
GO:0043280	positive regulation of cysteine-type endopeptidase activity involved in apoptotic process	0.355752	0.33384	0
GO:0046887	positive regulation of hormone secretion	0.355752	0.33384	0
GO:0060079	excitatory postsynaptic potential	0.355752	0.33384	0
GO:0001562	response to protozoan	0.355752	0.33384	0
GO:0001964	startle response	0.355752	0.33384	0
GO:0010664	negative regulation of striated muscle cell apoptotic process	0.355752	0.33384	0
GO:0010804	negative regulation of tumor necrosis factor-mediated signaling pathway	0.355752	0.33384	0
GO:0010954	positive regulation of protein processing	0.355752	0.33384	0
GO:0031342	negative regulation of cell killing	0.355752	0.33384	0
GO:0042104	positive regulation of activated T cell proliferation	0.355752	0.33384	0
GO:0042730	fibrinolysis	0.355752	0.33384	0
GO:1904666	regulation of ubiquitin protein ligase activity	0.355752	0.33384	0
GO:0003007	heart morphogenesis	0.355752	0.33384	0
GO:0051208	sequestering of calcium ion	0.355752	0.33384	0
GO:2001235	positive regulation of apoptotic signaling pathway	0.355752	0.33384	0
GO:0030203	glycosaminoglycan metabolic process	0.355752	0.33384	0
GO:0002825	regulation of T-helper 1 type immune response	0.355752	0.33384	0
GO:0009164	nucleoside catabolic process	0.355752	0.33384	0
GO:0018904	ether metabolic process	0.355752	0.33384	0
GO:0021697	cerebellar cortex formation	0.355752	0.33384	0
GO:0021895	cerebral cortex neuron differentiation	0.355752	0.33384	0
GO:0031639	plasminogen activation	0.355752	0.33384	0
GO:0035640	exploration behavior	0.355752	0.33384	0
GO:0035774	positive regulation of insulin secretion involved in cellular response to glucose stimulus	0.355752	0.33384	0
GO:0035929	steroid hormone secretion	0.355752	0.33384	0
GO:0042573	retinoic acid metabolic process	0.355752	0.33384	0
GO:0042659	regulation of cell fate specification	0.355752	0.33384	0
GO:0046716	muscle cell cellular homeostasis	0.355752	0.33384	0
GO:0048714	positive regulation of oligodendrocyte differentiation	0.355752	0.33384	0
GO:0051016	barbed-end actin filament capping	0.355752	0.33384	0
GO:1903039	positive regulation of leukocyte cell-cell adhesion	0.355752	0.33384	0
GO:0007498	mesoderm development	0.355752	0.33384	0
GO:0045089	positive regulation of innate immune response	0.355752	0.33384	0
GO:0045667	regulation of osteoblast differentiation	0.355752	0.33384	0
GO:0099565	chemical synaptic transmission, postsynaptic	0.355752	0.33384	0
GO:0032103	positive regulation of response to external stimulus	0.355752	0.33384	0
GO:0002705	positive regulation of leukocyte mediated immunity	0.355752	0.33384	0
GO:0002360	T cell lineage commitment	0.355752	0.33384	0
GO:0007214	gamma-aminobutyric acid signaling pathway	0.355752	0.33384	0
GO:0009435	NAD biosynthetic process	0.355752	0.33384	0
GO:0034643	establishment of mitochondrion localization, microtubule-mediated	0.355752	0.33384	0
GO:0035235	ionotropic glutamate receptor signaling pathway	0.355752	0.33384	0
GO:0047497	mitochondrion transport along microtubule	0.355752	0.33384	0
GO:0060314	regulation of ryanodine-sensitive calcium-release channel activity	0.355752	0.33384	0
GO:0060561	apoptotic process involved in morphogenesis	0.355752	0.33384	0
GO:0071624	positive regulation of granulocyte chemotaxis	0.355752	0.33384	0
GO:0072539	T-helper 17 cell differentiation	0.355752	0.33384	0
GO:1901018	positive regulation of potassium ion transmembrane transporter activity	0.355752	0.33384	0
GO:1903319	positive regulation of protein maturation	0.355752	0.33384	0
GO:1990806	ligand-gated ion channel signaling pathway	0.355752	0.33384	0
GO:2000050	regulation of non-canonical Wnt signaling pathway	0.355752	0.33384	0
GO:0034754	cellular hormone metabolic process	0.357601	0.335575	0
GO:0030168	platelet activation	0.357601	0.335575	0
GO:0032368	regulation of lipid transport	0.357601	0.335575	0
GO:0002449	lymphocyte mediated immunity	0.357601	0.335575	0
GO:0001702	gastrulation with mouth forming second	0.357601	0.335575	0
GO:0002230	positive regulation of defense response to virus by host	0.357601	0.335575	0
GO:0003401	axis elongation	0.357601	0.335575	0
GO:0009312	oligosaccharide biosynthetic process	0.357601	0.335575	0
GO:0021952	central nervous system projection neuron axonogenesis	0.357601	0.335575	0
GO:0035456	response to interferon-beta	0.357601	0.335575	0
GO:0050482	arachidonic acid secretion	0.357601	0.335575	0
GO:0090200	positive regulation of release of cytochrome c from mitochondria	0.357601	0.335575	0
GO:1903963	arachidonate transport	0.357601	0.335575	0
GO:1904861	excitatory synapse assembly	0.357601	0.335575	0
GO:2000316	regulation of T-helper 17 type immune response	0.357601	0.335575	0
GO:0052547	regulation of peptidase activity	0.357888	0.335845	0
GO:0034329	cell junction assembly	0.361385	0.339126	0
GO:0046651	lymphocyte proliferation	0.361385	0.339126	0
GO:0010743	regulation of macrophage derived foam cell differentiation	0.361385	0.339126	0
GO:0019359	nicotinamide nucleotide biosynthetic process	0.361385	0.339126	0
GO:0019363	pyridine nucleotide biosynthetic process	0.361385	0.339126	0
GO:0033137	negative regulation of peptidyl-serine phosphorylation	0.361385	0.339126	0
GO:0035116	embryonic hindlimb morphogenesis	0.361385	0.339126	0
GO:0035767	endothelial cell chemotaxis	0.361385	0.339126	0
GO:0042634	regulation of hair cycle	0.361385	0.339126	0
GO:1902042	negative regulation of extrinsic apoptotic signaling pathway via death domain receptors	0.361385	0.339126	0
GO:2000108	positive regulation of leukocyte apoptotic process	0.361385	0.339126	0
GO:0050671	positive regulation of lymphocyte proliferation	0.361585	0.339315	0
GO:0006022	aminoglycan metabolic process	0.36356	0.341168	0
GO:0055076	transition metal ion homeostasis	0.36356	0.341168	0
GO:0050804	modulation of chemical synaptic transmission	0.36356	0.341168	0
GO:0099177	regulation of trans-synaptic signaling	0.36356	0.341168	0
GO:0006359	regulation of transcription by RNA polymerase III	0.36356	0.341168	0
GO:0009651	response to salt stress	0.36356	0.341168	0
GO:0017145	stem cell division	0.36356	0.341168	0
GO:0051654	establishment of mitochondrion localization	0.36356	0.341168	0
GO:0060074	synapse maturation	0.36356	0.341168	0
GO:0060292	long-term synaptic depression	0.36356	0.341168	0
GO:0060402	calcium ion transport into cytosol	0.36356	0.341168	0
GO:0099068	postsynapse assembly	0.36356	0.341168	0
GO:1901798	positive regulation of signal transduction by p53 class mediator	0.36356	0.341168	0
GO:0032946	positive regulation of mononuclear cell proliferation	0.364733	0.342269	0
GO:0032943	mononuclear cell proliferation	0.364733	0.342269	0
GO:0090092	regulation of transmembrane receptor protein serine/threonine kinase signaling pathway	0.365459	0.34295	0
GO:0031047	gene silencing by RNA	0.365459	0.34295	0
GO:2001056	positive regulation of cysteine-type endopeptidase activity	0.365459	0.34295	0
GO:0030217	T cell differentiation	0.365459	0.34295	0
GO:0006221	pyrimidine nucleotide biosynthetic process	0.365459	0.34295	0
GO:0009218	pyrimidine ribonucleotide metabolic process	0.365459	0.34295	0
GO:0010737	protein kinase A signaling	0.365459	0.34295	0
GO:0033032	regulation of myeloid cell apoptotic process	0.365459	0.34295	0
GO:0034656	nucleobase-containing small molecule catabolic process	0.365459	0.34295	0
GO:0043094	cellular metabolic compound salvage	0.365459	0.34295	0
GO:0097106	postsynaptic density organization	0.365459	0.34295	0
GO:1902230	negative regulation of intrinsic apoptotic signaling pathway in response to DNA damage	0.365459	0.34295	0
GO:0035107	appendage morphogenesis	0.365459	0.34295	0
GO:0035108	limb morphogenesis	0.365459	0.34295	0
GO:0035296	regulation of tube diameter	0.365459	0.34295	0
GO:0097746	blood vessel diameter maintenance	0.365459	0.34295	0
GO:0035150	regulation of tube size	0.365459	0.34295	0
GO:0044262	cellular carbohydrate metabolic process	0.365459	0.34295	0
GO:0001819	positive regulation of cytokine production	0.365459	0.34295	0
GO:0033238	regulation of cellular amine metabolic process	0.365459	0.34295	0
GO:0038094	Fc-gamma receptor signaling pathway	0.365459	0.34295	0
GO:0043372	positive regulation of CD4-positive, alpha-beta T cell differentiation	0.365459	0.34295	0
GO:0048333	mesodermal cell differentiation	0.365459	0.34295	0
GO:0060674	placenta blood vessel development	0.365459	0.34295	0
GO:0072525	pyridine-containing compound biosynthetic process	0.365459	0.34295	0
GO:0090022	regulation of neutrophil chemotaxis	0.365459	0.34295	0
GO:1901099	negative regulation of signal transduction in absence of ligand	0.365459	0.34295	0
GO:1902253	regulation of intrinsic apoptotic signaling pathway by p53 class mediator	0.365459	0.34295	0
GO:2001240	negative regulation of extrinsic apoptotic signaling pathway in absence of ligand	0.365459	0.34295	0
GO:0060078	regulation of postsynaptic membrane potential	0.366144	0.343592	0
GO:0002021	response to dietary excess	0.368048	0.345379	0
GO:0002063	chondrocyte development	0.368048	0.345379	0
GO:0010165	response to X-ray	0.368048	0.345379	0
GO:0032196	transposition	0.368048	0.345379	0
GO:0034389	lipid droplet organization	0.368048	0.345379	0
GO:0046475	glycerophospholipid catabolic process	0.368048	0.345379	0
GO:0046685	response to arsenic-containing substance	0.368048	0.345379	0
GO:0071425	hematopoietic stem cell proliferation	0.368048	0.345379	0
GO:1900181	negative regulation of protein localization to nucleus	0.368048	0.345379	0
GO:1902235	regulation of endoplasmic reticulum stress-induced intrinsic apoptotic signaling pathway	0.368048	0.345379	0
GO:1902624	positive regulation of neutrophil migration	0.368048	0.345379	0
GO:0010975	regulation of neuron projection development	0.368048	0.345379	0
GO:0009156	ribonucleoside monophosphate biosynthetic process	0.372832	0.349869	0
GO:0035335	peptidyl-tyrosine dephosphorylation	0.372832	0.349869	0
GO:0050901	leukocyte tethering or rolling	0.372832	0.349869	0
GO:0060563	neuroepithelial cell differentiation	0.372832	0.349869	0
GO:0071276	cellular response to cadmium ion	0.372832	0.349869	0
GO:0099084	postsynaptic specialization organization	0.372832	0.349869	0
GO:1901658	glycosyl compound catabolic process	0.372832	0.349869	0
GO:1901797	negative regulation of signal transduction by p53 class mediator	0.372832	0.349869	0
GO:0061351	neural precursor cell proliferation	0.372832	0.349869	0
GO:0090101	negative regulation of transmembrane receptor protein serine/threonine kinase signaling pathway	0.372832	0.349869	0
GO:0010876	lipid localization	0.372832	0.349869	0
GO:0007584	response to nutrient	0.372832	0.349869	0
GO:0001569	branching involved in blood vessel morphogenesis	0.372832	0.349869	0
GO:0006536	glutamate metabolic process	0.372832	0.349869	0
GO:0009112	nucleobase metabolic process	0.372832	0.349869	0
GO:0009119	ribonucleoside metabolic process	0.372832	0.349869	0
GO:0009595	detection of biotic stimulus	0.372832	0.349869	0
GO:0010742	macrophage derived foam cell differentiation	0.372832	0.349869	0
GO:0021696	cerebellar cortex morphogenesis	0.372832	0.349869	0
GO:0032620	interleukin-17 production	0.372832	0.349869	0
GO:0032660	regulation of interleukin-17 production	0.372832	0.349869	0
GO:0035137	hindlimb morphogenesis	0.372832	0.349869	0
GO:0043368	positive T cell selection	0.372832	0.349869	0
GO:0046676	negative regulation of insulin secretion	0.372832	0.349869	0
GO:1905898	positive regulation of response to endoplasmic reticulum stress	0.372832	0.349869	0
GO:0032640	tumor necrosis factor production	0.374422	0.351361	0
GO:0032680	regulation of tumor necrosis factor production	0.374422	0.351361	0
GO:0001662	behavioral fear response	0.37565	0.352514	0
GO:0010665	regulation of cardiac muscle cell apoptotic process	0.37565	0.352514	0
GO:0010719	negative regulation of epithelial to mesenchymal transition	0.37565	0.352514	0
GO:0021955	central nervous system neuron axonogenesis	0.37565	0.352514	0
GO:0030212	hyaluronan metabolic process	0.37565	0.352514	0
GO:0032733	positive regulation of interleukin-10 production	0.37565	0.352514	0
GO:0072528	pyrimidine-containing compound biosynthetic process	0.37565	0.352514	0
GO:0090077	foam cell differentiation	0.37565	0.352514	0
GO:0097502	mannosylation	0.37565	0.352514	0
GO:0007612	learning	0.37565	0.352514	0
GO:0070665	positive regulation of leukocyte proliferation	0.37565	0.352514	0
GO:0032496	response to lipopolysaccharide	0.377026	0.353804	0
GO:0002209	behavioral defense response	0.377782	0.354514	0
GO:0010907	positive regulation of glucose metabolic process	0.377782	0.354514	0
GO:0033028	myeloid cell apoptotic process	0.377782	0.354514	0
GO:0044060	regulation of endocrine process	0.377782	0.354514	0
GO:0045652	regulation of megakaryocyte differentiation	0.377782	0.354514	0
GO:0046688	response to copper ion	0.377782	0.354514	0
GO:0048854	brain morphogenesis	0.377782	0.354514	0
GO:0050691	regulation of defense response to virus by host	0.377782	0.354514	0
GO:0051385	response to mineralocorticoid	0.377782	0.354514	0
GO:0072529	pyrimidine-containing compound catabolic process	0.377782	0.354514	0
GO:0031667	response to nutrient levels	0.377782	0.354514	0
GO:0072503	cellular divalent inorganic cation homeostasis	0.377782	0.354514	0
GO:0071706	tumor necrosis factor superfamily cytokine production	0.378383	0.355078	0
GO:1903555	regulation of tumor necrosis factor superfamily cytokine production	0.378383	0.355078	0
GO:0045785	positive regulation of cell adhesion	0.38179	0.358275	0
GO:0022409	positive regulation of cell-cell adhesion	0.382548	0.358986	0
GO:0010662	regulation of striated muscle cell apoptotic process	0.382548	0.358986	0
GO:0032728	positive regulation of interferon-beta production	0.382548	0.358986	0
GO:1905952	regulation of lipid localization	0.383191	0.35959	0
GO:0045766	positive regulation of angiogenesis	0.383487	0.359868	0
GO:1904018	positive regulation of vasculature development	0.383487	0.359868	0
GO:0070661	leukocyte proliferation	0.383487	0.359868	0
GO:0009069	serine family amino acid metabolic process	0.383487	0.359868	0
GO:0032350	regulation of hormone metabolic process	0.383487	0.359868	0
GO:0032735	positive regulation of interleukin-12 production	0.383487	0.359868	0
GO:0032814	regulation of natural killer cell activation	0.383487	0.359868	0
GO:0042269	regulation of natural killer cell mediated cytotoxicity	0.383487	0.359868	0
GO:0043516	regulation of DNA damage response, signal transduction by p53 class mediator	0.383487	0.359868	0
GO:0046329	negative regulation of JNK cascade	0.383487	0.359868	0
GO:0071542	dopaminergic neuron differentiation	0.383487	0.359868	0
GO:0090278	negative regulation of peptide hormone secretion	0.383487	0.359868	0
GO:1902229	regulation of intrinsic apoptotic signaling pathway in response to DNA damage	0.383487	0.359868	0
GO:0051249	regulation of lymphocyte activation	0.38356	0.359936	0
GO:0050778	positive regulation of immune response	0.387141	0.363296	0
GO:0090287	regulation of cellular response to growth factor stimulus	0.387293	0.363439	0
GO:0002792	negative regulation of peptide secretion	0.387293	0.363439	0
GO:0010656	negative regulation of muscle cell apoptotic process	0.387293	0.363439	0
GO:0010659	cardiac muscle cell apoptotic process	0.387293	0.363439	0
GO:0045622	regulation of T-helper cell differentiation	0.387293	0.363439	0
GO:0046006	regulation of activated T cell proliferation	0.387293	0.363439	0
GO:0072538	T-helper 17 type immune response	0.387293	0.363439	0
GO:0099173	postsynapse organization	0.387537	0.363668	0
GO:0002237	response to molecule of bacterial origin	0.387537	0.363668	0
GO:0000578	embryonic axis specification	0.387537	0.363668	0
GO:0006775	fat-soluble vitamin metabolic process	0.387537	0.363668	0
GO:0031295	T cell costimulation	0.387537	0.363668	0
GO:0042596	fear response	0.387537	0.363668	0
GO:0043029	T cell homeostasis	0.387537	0.363668	0
GO:0045109	intermediate filament organization	0.387537	0.363668	0
GO:0046427	positive regulation of receptor signaling pathway via JAK-STAT	0.387537	0.363668	0
GO:0051693	actin filament capping	0.387537	0.363668	0
GO:0140467	integrated stress response signaling	0.387537	0.363668	0
GO:1902742	apoptotic process involved in development	0.387537	0.363668	0
GO:2000516	positive regulation of CD4-positive, alpha-beta T cell activation	0.387537	0.363668	0
GO:0051251	positive regulation of lymphocyte activation	0.387537	0.363668	0
GO:0062012	regulation of small molecule metabolic process	0.387537	0.363668	0
GO:0021915	neural tube development	0.387537	0.363668	0
GO:0016049	cell growth	0.387537	0.363668	0
GO:0021543	pallium development	0.387537	0.363668	0
GO:0042129	regulation of T cell proliferation	0.387537	0.363668	0
GO:0007595	lactation	0.387537	0.363668	0
GO:0009124	nucleoside monophosphate biosynthetic process	0.387537	0.363668	0
GO:0010658	striated muscle cell apoptotic process	0.387537	0.363668	0
GO:0019884	antigen processing and presentation of exogenous antigen	0.387537	0.363668	0
GO:0021587	cerebellum morphogenesis	0.387537	0.363668	0
GO:0042088	T-helper 1 type immune response	0.387537	0.363668	0
GO:0043331	response to dsRNA	0.387537	0.363668	0
GO:0048713	regulation of oligodendrocyte differentiation	0.387537	0.363668	0
GO:0050856	regulation of T cell receptor signaling pathway	0.387537	0.363668	0
GO:1901381	positive regulation of potassium ion transmembrane transport	0.387537	0.363668	0
GO:2001239	regulation of extrinsic apoptotic signaling pathway in absence of ligand	0.387537	0.363668	0
GO:0002822	regulation of adaptive immune response based on somatic recombination of immune receptors built from immunoglobulin superfamily domains	0.389893	0.365879	0
GO:0071496	cellular response to external stimulus	0.390394	0.366349	0
GO:0002673	regulation of acute inflammatory response	0.390394	0.366349	0
GO:0002715	regulation of natural killer cell mediated immunity	0.390394	0.366349	0
GO:0010463	mesenchymal cell proliferation	0.390394	0.366349	0
GO:0031294	lymphocyte costimulation	0.390394	0.366349	0
GO:0032309	icosanoid secretion	0.390394	0.366349	0
GO:0045687	positive regulation of glial cell differentiation	0.390394	0.366349	0
GO:0046640	regulation of alpha-beta T cell proliferation	0.390394	0.366349	0
GO:0050798	activated T cell proliferation	0.390394	0.366349	0
GO:0097553	calcium ion transmembrane import into cytosol	0.395018	0.370688	0
GO:0009991	response to extracellular stimulus	0.395018	0.370688	0
GO:0016266	O-glycan processing	0.395018	0.370688	0
GO:0046596	regulation of viral entry into host cell	0.395018	0.370688	0
GO:1902622	regulation of neutrophil migration	0.395018	0.370688	0
GO:1902107	positive regulation of leukocyte differentiation	0.395018	0.370688	0
GO:1903708	positive regulation of hemopoiesis	0.395018	0.370688	0
GO:0051235	maintenance of location	0.395018	0.370688	0
GO:0010817	regulation of hormone levels	0.395467	0.371109	0
GO:0072331	signal transduction by p53 class mediator	0.396312	0.371903	0
GO:1990138	neuron projection extension	0.396312	0.371903	0
GO:2001257	regulation of cation channel activity	0.396312	0.371903	0
GO:0019098	reproductive behavior	0.396312	0.371903	0
GO:0021575	hindbrain morphogenesis	0.396312	0.371903	0
GO:0030225	macrophage differentiation	0.396312	0.371903	0
GO:0030835	negative regulation of actin filament depolymerization	0.396312	0.371903	0
GO:0042398	cellular modified amino acid biosynthetic process	0.396312	0.371903	0
GO:0060964	regulation of miRNA-mediated gene silencing	0.396312	0.371903	0
GO:1904894	positive regulation of receptor signaling pathway via STAT	0.396312	0.371903	0
GO:0001764	neuron migration	0.398825	0.374261	0
GO:0048736	appendage development	0.399377	0.374779	0
GO:0060173	limb development	0.399377	0.374779	0
GO:0008542	visual learning	0.399377	0.374779	0
GO:0034661	ncRNA catabolic process	0.399377	0.374779	0
GO:0042311	vasodilation	0.399377	0.374779	0
GO:0046633	alpha-beta T cell proliferation	0.399377	0.374779	0
GO:0085029	extracellular matrix assembly	0.399377	0.374779	0
GO:0140353	lipid export from cell	0.399377	0.374779	0
GO:0072507	divalent inorganic cation homeostasis	0.402883	0.378068	0
GO:0090066	regulation of anatomical structure size	0.402883	0.378068	0
GO:0007094	mitotic spindle assembly checkpoint signaling	0.402883	0.378068	0
GO:0061178	regulation of insulin secretion involved in cellular response to glucose stimulus	0.402883	0.378068	0
GO:0071173	spindle assembly checkpoint signaling	0.402883	0.378068	0
GO:0071174	mitotic spindle checkpoint signaling	0.402883	0.378068	0
GO:0090199	regulation of release of cytochrome c from mitochondria	0.402883	0.378068	0
GO:1900368	regulation of post-transcriptional gene silencing by RNA	0.402883	0.378068	0
GO:0030073	insulin secretion	0.403479	0.378628	0
GO:0007157	heterophilic cell-cell adhesion via plasma membrane cell adhesion molecules	0.404131	0.37924	0
GO:0010043	response to zinc ion	0.404131	0.37924	0
GO:0030195	negative regulation of blood coagulation	0.404131	0.37924	0
GO:0030857	negative regulation of epithelial cell differentiation	0.404131	0.37924	0
GO:0031577	spindle checkpoint signaling	0.404131	0.37924	0
GO:0031641	regulation of myelination	0.404131	0.37924	0
GO:0060147	regulation of post-transcriptional gene silencing	0.404131	0.37924	0
GO:0060711	labyrinthine layer development	0.404131	0.37924	0
GO:0061756	leukocyte adhesion to vascular endothelial cell	0.404131	0.37924	0
GO:0071470	cellular response to osmotic stress	0.404131	0.37924	0
GO:0006006	glucose metabolic process	0.404131	0.37924	0
GO:0002697	regulation of immune effector process	0.404131	0.37924	0
GO:0001525	angiogenesis	0.404131	0.37924	0
GO:0006692	prostanoid metabolic process	0.404131	0.37924	0
GO:0006693	prostaglandin metabolic process	0.404131	0.37924	0
GO:0033628	regulation of cell adhesion mediated by integrin	0.404131	0.37924	0
GO:0043114	regulation of vascular permeability	0.404131	0.37924	0
GO:0043268	positive regulation of potassium ion transport	0.404131	0.37924	0
GO:0045841	negative regulation of mitotic metaphase/anaphase transition	0.404131	0.37924	0
GO:0046638	positive regulation of alpha-beta T cell differentiation	0.404131	0.37924	0
GO:0048546	digestive tract morphogenesis	0.404131	0.37924	0
GO:0052372	modulation by symbiont of entry into host	0.404131	0.37924	0
GO:1900047	negative regulation of hemostasis	0.404131	0.37924	0
GO:1901976	regulation of cell cycle checkpoint	0.404131	0.37924	0
GO:2001238	positive regulation of extrinsic apoptotic signaling pathway	0.404131	0.37924	0
GO:1903037	regulation of leukocyte cell-cell adhesion	0.404146	0.379254	0
GO:0002819	regulation of adaptive immune response	0.404146	0.379254	0
GO:0045664	regulation of neuron differentiation	0.404146	0.379254	0
GO:1903828	negative regulation of protein localization	0.404146	0.379254	0
GO:0008089	anterograde axonal transport	0.404146	0.379254	0
GO:0010676	positive regulation of cellular carbohydrate metabolic process	0.404146	0.379254	0
GO:0021695	cerebellar cortex development	0.404146	0.379254	0
GO:0032613	interleukin-10 production	0.404146	0.379254	0
GO:0032653	regulation of interleukin-10 production	0.404146	0.379254	0
GO:0032873	negative regulation of stress-activated MAPK cascade	0.404146	0.379254	0
GO:0042572	retinol metabolic process	0.404146	0.379254	0
GO:0060966	regulation of gene silencing by RNA	0.404146	0.379254	0
GO:0070303	negative regulation of stress-activated protein kinase signaling cascade	0.404146	0.379254	0
GO:1902100	negative regulation of metaphase/anaphase transition of cell cycle	0.404146	0.379254	0
GO:0030308	negative regulation of cell growth	0.404645	0.379723	0
GO:0050863	regulation of T cell activation	0.404645	0.379723	0
GO:0007204	positive regulation of cytosolic calcium ion concentration	0.404645	0.379723	0
GO:0002707	negative regulation of lymphocyte mediated immunity	0.404645	0.379723	0
GO:0006220	pyrimidine nucleotide metabolic process	0.404645	0.379723	0
GO:0007632	visual behavior	0.404645	0.379723	0
GO:0033046	negative regulation of sister chromatid segregation	0.404645	0.379723	0
GO:0033048	negative regulation of mitotic sister chromatid segregation	0.404645	0.379723	0
GO:0035176	social behavior	0.404645	0.379723	0
GO:0050819	negative regulation of coagulation	0.404645	0.379723	0
GO:0071622	regulation of granulocyte chemotaxis	0.404645	0.379723	0
GO:0071715	icosanoid transport	0.404645	0.379723	0
GO:2000816	negative regulation of mitotic sister chromatid separation	0.404645	0.379723	0
GO:0010803	regulation of tumor necrosis factor-mediated signaling pathway	0.408181	0.38304	0
GO:0015804	neutral amino acid transport	0.408181	0.38304	0
GO:0031103	axon regeneration	0.408181	0.38304	0
GO:0043370	regulation of CD4-positive, alpha-beta T cell differentiation	0.408181	0.38304	0
GO:0045599	negative regulation of fat cell differentiation	0.408181	0.38304	0
GO:0051985	negative regulation of chromosome segregation	0.408181	0.38304	0
GO:1905819	negative regulation of chromosome separation	0.408181	0.38304	0
GO:0009395	phospholipid catabolic process	0.411967	0.386593	0
GO:0019933	cAMP-mediated signaling	0.411967	0.386593	0
GO:0038093	Fc receptor signaling pathway	0.411967	0.386593	0
GO:0050732	negative regulation of peptidyl-tyrosine phosphorylation	0.411967	0.386593	0
GO:0051703	biological process involved in intraspecies interaction between organisms	0.411967	0.386593	0
GO:0060986	endocrine hormone secretion	0.411967	0.386593	0
GO:0048167	regulation of synaptic plasticity	0.411967	0.386593	0
GO:0006383	transcription by RNA polymerase III	0.414454	0.388927	0
GO:0030834	regulation of actin filament depolymerization	0.414454	0.388927	0
GO:0032608	interferon-beta production	0.414454	0.388927	0
GO:0032648	regulation of interferon-beta production	0.414454	0.388927	0
GO:0042531	positive regulation of tyrosine phosphorylation of STAT protein	0.414454	0.388927	0
GO:0045071	negative regulation of viral genome replication	0.414454	0.388927	0
GO:0050853	B cell receptor signaling pathway	0.414454	0.388927	0
GO:0060071	Wnt signaling pathway, planar cell polarity pathway	0.414454	0.388927	0
GO:0002443	leukocyte mediated immunity	0.417714	0.391987	0
GO:0045637	regulation of myeloid cell differentiation	0.417714	0.391987	0
GO:0009116	nucleoside metabolic process	0.417714	0.391987	0
GO:0042149	cellular response to glucose starvation	0.417714	0.391987	0
GO:0042733	embryonic digit morphogenesis	0.417714	0.391987	0
GO:0043903	regulation of biological process involved in symbiotic interaction	0.417714	0.391987	0
GO:0046686	response to cadmium ion	0.417714	0.391987	0
GO:0002696	positive regulation of leukocyte activation	0.41782	0.392086	0
GO:0042098	T cell proliferation	0.41782	0.392086	0
GO:0051216	cartilage development	0.41782	0.392086	0
GO:1901888	regulation of cell junction assembly	0.41782	0.392086	0
GO:0001836	release of cytochrome c from mitochondria	0.41782	0.392086	0
GO:0002448	mast cell mediated immunity	0.41782	0.392086	0
GO:0009948	anterior/posterior axis specification	0.41782	0.392086	0
GO:0032615	interleukin-12 production	0.41782	0.392086	0
GO:0032655	regulation of interleukin-12 production	0.41782	0.392086	0
GO:0033047	regulation of mitotic sister chromatid segregation	0.41782	0.392086	0
GO:0045604	regulation of epidermal cell differentiation	0.41782	0.392086	0
GO:0051438	regulation of ubiquitin-protein transferase activity	0.41782	0.392086	0
GO:2000630	positive regulation of miRNA metabolic process	0.41782	0.392086	0
GO:0050767	regulation of neurogenesis	0.419911	0.394048	0
GO:0022029	telencephalon cell migration	0.419911	0.394048	0
GO:0032731	positive regulation of interleukin-1 beta production	0.419911	0.394048	0
GO:0035773	insulin secretion involved in cellular response to glucose stimulus	0.419911	0.394048	0
GO:0043407	negative regulation of MAP kinase activity	0.419911	0.394048	0
GO:0045839	negative regulation of mitotic nuclear division	0.419911	0.394048	0
GO:0046902	regulation of mitochondrial membrane permeability	0.419911	0.394048	0
GO:0002573	myeloid leukocyte differentiation	0.419911	0.394048	0
GO:0032102	negative regulation of response to external stimulus	0.419911	0.394048	0
GO:0007601	visual perception	0.419911	0.394048	0
GO:1901605	alpha-amino acid metabolic process	0.419911	0.394048	0
GO:1901654	response to ketone	0.419911	0.394048	0
GO:0000768	syncytium formation by plasma membrane fusion	0.419911	0.394048	0
GO:0009161	ribonucleoside monophosphate metabolic process	0.419911	0.394048	0
GO:0009311	oligosaccharide metabolic process	0.419911	0.394048	0
GO:0046888	negative regulation of hormone secretion	0.419911	0.394048	0
GO:0050709	negative regulation of protein secretion	0.419911	0.394048	0
GO:0050829	defense response to Gram-negative bacterium	0.419911	0.394048	0
GO:0050854	regulation of antigen receptor-mediated signaling pathway	0.419911	0.394048	0
GO:0051932	synaptic transmission, GABAergic	0.419911	0.394048	0
GO:0090175	regulation of establishment of planar polarity	0.419911	0.394048	0
GO:0140253	cell-cell fusion	0.419911	0.394048	0
GO:0007178	transmembrane receptor protein serine/threonine kinase signaling pathway	0.42343	0.397351	0
GO:0050807	regulation of synapse organization	0.42343	0.397351	0
GO:0030042	actin filament depolymerization	0.423844	0.397739	0
GO:0031102	neuron projection regeneration	0.423844	0.397739	0
GO:0060337	type I interferon signaling pathway	0.423844	0.397739	0
GO:0050953	sensory perception of light stimulus	0.427562	0.401228	0
GO:0019229	regulation of vasoconstriction	0.427787	0.401439	0
GO:0021885	forebrain cell migration	0.427787	0.401439	0
GO:0071357	cellular response to type I interferon	0.427787	0.401439	0
GO:0050867	positive regulation of cell activation	0.427787	0.401439	0
GO:0032481	positive regulation of type I interferon production	0.430183	0.403688	0
GO:0043506	regulation of JUN kinase activity	0.430183	0.403688	0
GO:0045104	intermediate filament cytoskeleton organization	0.430183	0.403688	0
GO:0045670	regulation of osteoclast differentiation	0.430183	0.403688	0
GO:1901016	regulation of potassium ion transmembrane transporter activity	0.430183	0.403688	0
GO:1902893	regulation of miRNA transcription	0.430183	0.403688	0
GO:0030098	lymphocyte differentiation	0.430183	0.403688	0
GO:0006836	neurotransmitter transport	0.430183	0.403688	0
GO:0050803	regulation of synapse structure or activity	0.430183	0.403688	0
GO:0002704	negative regulation of leukocyte mediated immunity	0.433196	0.406514	0
GO:0006949	syncytium formation	0.433196	0.406514	0
GO:0045103	intermediate filament-based process	0.433196	0.406514	0
GO:0045682	regulation of epidermis development	0.433196	0.406514	0
GO:0061614	miRNA transcription	0.433196	0.406514	0
GO:0015909	long-chain fatty acid transport	0.434842	0.408059	0
GO:0030199	collagen fibril organization	0.434842	0.408059	0
GO:0030219	megakaryocyte differentiation	0.434842	0.408059	0
GO:0031638	zymogen activation	0.434842	0.408059	0
GO:0040014	regulation of multicellular organism growth	0.434842	0.408059	0
GO:0042093	T-helper cell differentiation	0.434842	0.408059	0
GO:0042267	natural killer cell mediated cytotoxicity	0.434842	0.408059	0
GO:0051784	negative regulation of nuclear division	0.434842	0.408059	0
GO:0071300	cellular response to retinoic acid	0.434842	0.408059	0
GO:0038034	signal transduction in absence of ligand	0.437682	0.410725	0
GO:0046503	glycerolipid catabolic process	0.437682	0.410725	0
GO:0070059	intrinsic apoptotic signaling pathway in response to endoplasmic reticulum stress	0.437682	0.410725	0
GO:0070613	regulation of protein processing	0.437682	0.410725	0
GO:0097192	extrinsic apoptotic signaling pathway in absence of ligand	0.437682	0.410725	0
GO:1901224	positive regulation of NIK/NF-kappaB signaling	0.437682	0.410725	0
GO:0051651	maintenance of location in cell	0.437682	0.410725	0
GO:0002294	CD4-positive, alpha-beta T cell differentiation involved in immune response	0.440412	0.413287	0
GO:0010660	regulation of muscle cell apoptotic process	0.440412	0.413287	0
GO:0030837	negative regulation of actin filament polymerization	0.440412	0.413287	0
GO:0032729	positive regulation of interferon-gamma production	0.440412	0.413287	0
GO:0042509	regulation of tyrosine phosphorylation of STAT protein	0.440412	0.413287	0
GO:0098930	axonal transport	0.440412	0.413287	0
GO:0010001	glial cell differentiation	0.440886	0.413732	0
GO:0030072	peptide hormone secretion	0.440886	0.413732	0
GO:0002228	natural killer cell mediated immunity	0.440886	0.413732	0
GO:0002260	lymphocyte homeostasis	0.440886	0.413732	0
GO:0002287	alpha-beta T cell activation involved in immune response	0.440886	0.413732	0
GO:0002293	alpha-beta T cell differentiation involved in immune response	0.440886	0.413732	0
GO:0014015	positive regulation of gliogenesis	0.440886	0.413732	0
GO:0032024	positive regulation of insulin secretion	0.440886	0.413732	0
GO:0032732	positive regulation of interleukin-1 production	0.440886	0.413732	0
GO:0034340	response to type I interferon	0.440886	0.413732	0
GO:0045824	negative regulation of innate immune response	0.440886	0.413732	0
GO:0010951	negative regulation of endopeptidase activity	0.443438	0.416126	0
GO:0006875	cellular metal ion homeostasis	0.444346	0.416978	0
GO:0046635	positive regulation of alpha-beta T cell activation	0.444733	0.417341	0
GO:0050688	regulation of defense response to virus	0.444733	0.417341	0
GO:0002790	peptide secretion	0.445581	0.418137	0
GO:0019318	hexose metabolic process	0.445581	0.418137	0
GO:0046883	regulation of hormone secretion	0.445581	0.418137	0
GO:0048588	developmental cell growth	0.445581	0.418137	0
GO:0007260	tyrosine phosphorylation of STAT protein	0.445581	0.418137	0
GO:0030193	regulation of blood coagulation	0.445581	0.418137	0
GO:0034103	regulation of tissue remodeling	0.445581	0.418137	0
GO:0046637	regulation of alpha-beta T cell differentiation	0.445581	0.418137	0
GO:0050805	negative regulation of synaptic transmission	0.445581	0.418137	0
GO:0051881	regulation of mitochondrial membrane potential	0.445581	0.418137	0
GO:0006869	lipid transport	0.446553	0.419049	0
GO:0001960	negative regulation of cytokine-mediated signaling pathway	0.446553	0.419049	0
GO:0046513	ceramide biosynthetic process	0.446553	0.419049	0
GO:0061045	negative regulation of wound healing	0.446553	0.419049	0
GO:0061180	mammary gland epithelium development	0.446553	0.419049	0
GO:0090559	regulation of membrane permeability	0.446553	0.419049	0
GO:1901607	alpha-amino acid biosynthetic process	0.446553	0.419049	0
GO:1903317	regulation of protein maturation	0.446553	0.419049	0
GO:0009636	response to toxic substance	0.446553	0.419049	0
GO:0042742	defense response to bacterium	0.446553	0.419049	0
GO:0045930	negative regulation of mitotic cell cycle	0.44841	0.420792	0
GO:0050769	positive regulation of neurogenesis	0.44841	0.420792	0
GO:0001707	mesoderm formation	0.449549	0.42186	0
GO:0010657	muscle cell apoptotic process	0.449549	0.42186	0
GO:1900046	regulation of hemostasis	0.449549	0.42186	0
GO:0001649	osteoblast differentiation	0.451999	0.42416	0
GO:0003208	cardiac ventricle morphogenesis	0.451999	0.42416	0
GO:0021536	diencephalon development	0.451999	0.42416	0
GO:0045685	regulation of glial cell differentiation	0.451999	0.42416	0
GO:0045913	positive regulation of carbohydrate metabolic process	0.451999	0.42416	0
GO:1904888	cranial skeletal system development	0.451999	0.42416	0
GO:0010466	negative regulation of peptidase activity	0.451999	0.42416	0
GO:0009880	embryonic pattern specification	0.454733	0.426725	0
GO:0035567	non-canonical Wnt signaling pathway	0.454733	0.426725	0
GO:0048332	mesoderm morphogenesis	0.454733	0.426725	0
GO:0050818	regulation of coagulation	0.454733	0.426725	0
GO:1901880	negative regulation of protein depolymerization	0.454733	0.426725	0
GO:0002292	T cell differentiation involved in immune response	0.45724	0.429077	0
GO:0045123	cellular extravasation	0.45724	0.429077	0
GO:0051966	regulation of synaptic transmission, glutamatergic	0.45724	0.429077	0
GO:0060761	negative regulation of response to cytokine stimulus	0.45724	0.429077	0
GO:1903351	cellular response to dopamine	0.45724	0.429077	0
GO:2000514	regulation of CD4-positive, alpha-beta T cell activation	0.45724	0.429077	0
GO:0019362	pyridine nucleotide metabolic process	0.45969	0.431377	0
GO:0030330	DNA damage response, signal transduction by p53 class mediator	0.45969	0.431377	0
GO:0046470	phosphatidylcholine metabolic process	0.45969	0.431377	0
GO:0046496	nicotinamide nucleotide metabolic process	0.45969	0.431377	0
GO:0071479	cellular response to ionizing radiation	0.45969	0.431377	0
GO:1903350	response to dopamine	0.45969	0.431377	0
GO:0042391	regulation of membrane potential	0.460259	0.431911	0
GO:0042060	wound healing	0.462086	0.433626	0
GO:0001736	establishment of planar polarity	0.462086	0.433626	0
GO:0007164	establishment of tissue polarity	0.462086	0.433626	0
GO:0009123	nucleoside monophosphate metabolic process	0.462086	0.433626	0
GO:2001259	positive regulation of cation channel activity	0.462086	0.433626	0
GO:0002699	positive regulation of immune effector process	0.462472	0.433987	0
GO:0010822	positive regulation of mitochondrion organization	0.465874	0.43718	0
GO:0050772	positive regulation of axonogenesis	0.465874	0.43718	0
GO:0008652	cellular amino acid biosynthetic process	0.468645	0.439781	0
GO:0009064	glutamine family amino acid metabolic process	0.468645	0.439781	0
GO:0021766	hippocampus development	0.468645	0.439781	0
GO:0033555	multicellular organismal response to stress	0.468645	0.439781	0
GO:0035195	miRNA-mediated gene silencing	0.468645	0.439781	0
GO:0005996	monosaccharide metabolic process	0.468946	0.440063	0
GO:0097305	response to alcohol	0.468946	0.440063	0
GO:1903131	mononuclear cell differentiation	0.469437	0.440524	0
GO:0008088	axo-dendritic transport	0.469437	0.440524	0
GO:0032945	negative regulation of mononuclear cell proliferation	0.469437	0.440524	0
GO:0046425	regulation of receptor signaling pathway via JAK-STAT	0.469437	0.440524	0
GO:0050672	negative regulation of lymphocyte proliferation	0.469437	0.440524	0
GO:0051279	regulation of release of sequestered calcium ion into cytosol	0.469437	0.440524	0
GO:1901657	glycosyl compound metabolic process	0.469437	0.440524	0
GO:0050730	regulation of peptidyl-tyrosine phosphorylation	0.470446	0.44147	0
GO:0030101	natural killer cell activation	0.47355	0.444383	0
GO:0015833	peptide transport	0.474804	0.44556	0
GO:0008543	fibroblast growth factor receptor signaling pathway	0.476168	0.44684	0
GO:0032272	negative regulation of protein polymerization	0.476168	0.44684	0
GO:0072524	pyridine-containing compound metabolic process	0.476168	0.44684	0
GO:0072527	pyrimidine-containing compound metabolic process	0.476168	0.44684	0
GO:0051781	positive regulation of cell division	0.480193	0.450617	0
GO:1905897	regulation of response to endoplasmic reticulum stress	0.480193	0.450617	0
GO:0048568	embryonic organ development	0.482228	0.452527	0
GO:0019915	lipid storage	0.482228	0.452527	0
GO:0033273	response to vitamin	0.482228	0.452527	0
GO:0043242	negative regulation of protein-containing complex disassembly	0.482228	0.452527	0
GO:0043367	CD4-positive, alpha-beta T cell differentiation	0.482228	0.452527	0
GO:2001021	negative regulation of response to DNA damage stimulus	0.482228	0.452527	0
GO:0002088	lens development in camera-type eye	0.483249	0.453485	0
GO:0007589	body fluid secretion	0.483249	0.453485	0
GO:0019935	cyclic-nucleotide-mediated signaling	0.483249	0.453485	0
GO:0021954	central nervous system neuron development	0.483249	0.453485	0
GO:0031397	negative regulation of protein ubiquitination	0.483249	0.453485	0
GO:0045069	regulation of viral genome replication	0.483249	0.453485	0
GO:0048525	negative regulation of viral process	0.483249	0.453485	0
GO:0099175	regulation of postsynapse organization	0.483249	0.453485	0
GO:0032088	negative regulation of NF-kappaB transcription factor activity	0.486159	0.456216	0
GO:0042475	odontogenesis of dentin-containing tooth	0.486159	0.456216	0
GO:0048678	response to axon injury	0.486159	0.456216	0
GO:1904892	regulation of receptor signaling pathway via STAT	0.486159	0.456216	0
GO:0031668	cellular response to extracellular stimulus	0.48854	0.45845	0
GO:0008306	associative learning	0.48854	0.45845	0
GO:0045666	positive regulation of neuron differentiation	0.48854	0.45845	0
GO:0070664	negative regulation of leukocyte proliferation	0.48854	0.45845	0
GO:1903035	negative regulation of response to wounding	0.48854	0.45845	0
GO:0032412	regulation of ion transmembrane transporter activity	0.489013	0.458894	0
GO:0006970	response to osmotic stress	0.48943	0.459285	0
GO:0032092	positive regulation of protein binding	0.48943	0.459285	0
GO:0045638	negative regulation of myeloid cell differentiation	0.48943	0.459285	0
GO:0045921	positive regulation of exocytosis	0.48943	0.459285	0
GO:0050886	endocrine process	0.48943	0.459285	0
GO:0071868	cellular response to monoamine stimulus	0.48943	0.459285	0
GO:0071870	cellular response to catecholamine stimulus	0.48943	0.459285	0
GO:0001892	embryonic placenta development	0.493168	0.462793	0
GO:0033627	cell adhesion mediated by integrin	0.493168	0.462793	0
GO:0001942	hair follicle development	0.4959	0.465356	0
GO:0032611	interleukin-1 beta production	0.4959	0.465356	0
GO:0032651	regulation of interleukin-1 beta production	0.4959	0.465356	0
GO:1901879	regulation of protein depolymerization	0.4959	0.465356	0
GO:0023061	signal release	0.496176	0.465616	0
GO:0003018	vascular process in circulatory system	0.496176	0.465616	0
GO:0045995	regulation of embryonic development	0.496176	0.465616	0
GO:0071867	response to monoamine	0.496176	0.465616	0
GO:0071869	response to catecholamine	0.496176	0.465616	0
GO:0072384	organelle transport along microtubule	0.496176	0.465616	0
GO:0090277	positive regulation of peptide hormone secretion	0.496176	0.465616	0
GO:1901379	regulation of potassium ion transmembrane transport	0.496176	0.465616	0
GO:2000106	regulation of leukocyte apoptotic process	0.496176	0.465616	0
GO:0022407	regulation of cell-cell adhesion	0.496652	0.466063	0
GO:0022898	regulation of transmembrane transporter activity	0.497674	0.467022	0
GO:0002793	positive regulation of peptide secretion	0.499202	0.468456	0
GO:0061448	connective tissue development	0.499202	0.468456	0
GO:0006874	cellular calcium ion homeostasis	0.501205	0.470335	0
GO:0022404	molting cycle process	0.501424	0.47054	0
GO:0022405	hair cycle process	0.501424	0.47054	0
GO:1901019	regulation of calcium ion transmembrane transporter activity	0.501424	0.47054	0
GO:0002690	positive regulation of leukocyte chemotaxis	0.502065	0.471142	0
GO:0006140	regulation of nucleotide metabolic process	0.502065	0.471142	0
GO:0009791	post-embryonic development	0.502065	0.471142	0
GO:0019218	regulation of steroid metabolic process	0.502065	0.471142	0
GO:0030071	regulation of mitotic metaphase/anaphase transition	0.502065	0.471142	0
GO:0030316	osteoclast differentiation	0.502065	0.471142	0
GO:0060021	roof of mouth development	0.502065	0.471142	0
GO:0098773	skin epidermis development	0.502065	0.471142	0
GO:0001843	neural tube closure	0.505065	0.473957	0
GO:0009798	axis specification	0.505065	0.473957	0
GO:0043648	dicarboxylic acid metabolic process	0.505065	0.473957	0
GO:1903532	positive regulation of secretion by cell	0.50611	0.474938	0
GO:0001938	positive regulation of endothelial cell proliferation	0.50611	0.474938	0
GO:0002526	acute inflammatory response	0.50611	0.474938	0
GO:0015908	fatty acid transport	0.50611	0.474938	0
GO:0060606	tube closure	0.50611	0.474938	0
GO:1901222	regulation of NIK/NF-kappaB signaling	0.50611	0.474938	0
GO:1902099	regulation of metaphase/anaphase transition of cell cycle	0.50611	0.474938	0
GO:0002286	T cell activation involved in immune response	0.508278	0.476972	0
GO:0007091	metaphase/anaphase transition of mitotic cell cycle	0.508278	0.476972	0
GO:1902476	chloride transmembrane transport	0.508278	0.476972	0
GO:1903321	negative regulation of protein modification by small protein conjugation or removal	0.508278	0.476972	0
GO:0046942	carboxylic acid transport	0.508278	0.476972	0
GO:0001738	morphogenesis of a polarized epithelium	0.50999	0.478579	0
GO:0001776	leukocyte homeostasis	0.50999	0.478579	0
GO:0060349	bone morphogenesis	0.50999	0.478579	0
GO:0002460	adaptive immune response based on somatic recombination of immune receptors built from immunoglobulin superfamily domains	0.50999	0.478579	0
GO:0030003	cellular cation homeostasis	0.50999	0.478579	0
GO:0046879	hormone secretion	0.50999	0.478579	0
GO:0010965	regulation of mitotic sister chromatid separation	0.50999	0.478579	0
GO:0019882	antigen processing and presentation	0.50999	0.478579	0
GO:0021549	cerebellum development	0.50999	0.478579	0
GO:0032479	regulation of type I interferon production	0.50999	0.478579	0
GO:0032606	type I interferon production	0.50999	0.478579	0
GO:0044784	metaphase/anaphase transition of cell cycle	0.50999	0.478579	0
GO:0048709	oligodendrocyte differentiation	0.50999	0.478579	0
GO:2001251	negative regulation of chromosome organization	0.50999	0.478579	0
GO:0051258	protein polymerization	0.512791	0.481207	0
GO:0010717	regulation of epithelial to mesenchymal transition	0.512791	0.481207	0
GO:0019233	sensory perception of pain	0.512791	0.481207	0
GO:0032409	regulation of transporter activity	0.51399	0.482332	0
GO:0003333	amino acid transmembrane transport	0.514607	0.482912	0
GO:0010906	regulation of glucose metabolic process	0.514607	0.482912	0
GO:0014013	regulation of gliogenesis	0.514607	0.482912	0
GO:0014020	primary neural tube formation	0.514607	0.482912	0
GO:0006805	xenobiotic metabolic process	0.516273	0.484475	0
GO:0034308	primary alcohol metabolic process	0.516273	0.484475	0
GO:0051306	mitotic sister chromatid separation	0.516273	0.484475	0
GO:0006520	cellular amino acid metabolic process	0.516273	0.484475	0
GO:0042886	amide transport	0.516273	0.484475	0
GO:1902105	regulation of leukocyte differentiation	0.516273	0.484475	0
GO:0030336	negative regulation of cell migration	0.517497	0.485623	0
GO:0002832	negative regulation of response to biotic stimulus	0.517497	0.485623	0
GO:0033209	tumor necrosis factor-mediated signaling pathway	0.517497	0.485623	0
GO:0009914	hormone transport	0.517497	0.485623	0
GO:0044403	biological process involved in symbiotic interaction	0.517497	0.485623	0
GO:0048872	homeostasis of number of cells	0.517497	0.485623	0
GO:0002444	myeloid leukocyte mediated immunity	0.517497	0.485623	0
GO:0032609	interferon-gamma production	0.517497	0.485623	0
GO:0032612	interleukin-1 production	0.517497	0.485623	0
GO:0032649	regulation of interferon-gamma production	0.517497	0.485623	0
GO:0032652	regulation of interleukin-1 production	0.517497	0.485623	0
GO:0043266	regulation of potassium ion transport	0.517497	0.485623	0
GO:0044106	cellular amine metabolic process	0.517497	0.485623	0
GO:0051702	biological process involved in interaction with symbiont	0.517497	0.485623	0
GO:0006820	anion transport	0.519646	0.48764	0
GO:0008630	intrinsic apoptotic signaling pathway in response to DNA damage	0.519646	0.48764	0
GO:0008637	apoptotic mitochondrial changes	0.519646	0.48764	0
GO:0090263	positive regulation of canonical Wnt signaling pathway	0.519646	0.48764	0
GO:0006873	cellular ion homeostasis	0.521441	0.489325	0
GO:0006766	vitamin metabolic process	0.52223	0.490065	0
GO:0044344	cellular response to fibroblast growth factor stimulus	0.52223	0.490065	0
GO:0055074	calcium ion homeostasis	0.524253	0.491964	0
GO:0055065	metal ion homeostasis	0.524752	0.492432	0
GO:0033045	regulation of sister chromatid segregation	0.524782	0.49246	0
GO:0051047	positive regulation of secretion	0.526361	0.493942	0
GO:0006672	ceramide metabolic process	0.526361	0.493942	0
GO:0042303	molting cycle	0.526361	0.493942	0
GO:0042633	hair cycle	0.526361	0.493942	0
GO:0046634	regulation of alpha-beta T cell activation	0.526361	0.493942	0
GO:0044089	positive regulation of cellular component biogenesis	0.526507	0.494078	0
GO:0021700	developmental maturation	0.526507	0.494078	0
GO:0008015	blood circulation	0.526507	0.494078	0
GO:0042063	gliogenesis	0.526507	0.494078	0
GO:0001841	neural tube formation	0.526507	0.494078	0
GO:0002698	negative regulation of immune effector process	0.526507	0.494078	0
GO:0022037	metencephalon development	0.526507	0.494078	0
GO:0035710	CD4-positive, alpha-beta T cell activation	0.526507	0.494078	0
GO:0042110	T cell activation	0.528301	0.495762	0
GO:0015718	monocarboxylic acid transport	0.528301	0.495762	0
GO:0046632	alpha-beta T cell differentiation	0.528301	0.495762	0
GO:0071774	response to fibroblast growth factor	0.528301	0.495762	0
GO:2000146	negative regulation of cell motility	0.528301	0.495762	0
GO:0060284	regulation of cell development	0.529049	0.496464	0
GO:0008544	epidermis development	0.529049	0.496464	0
GO:0009165	nucleotide biosynthetic process	0.529049	0.496464	0
GO:0002065	columnar/cuboidal epithelial cell differentiation	0.529049	0.496464	0
GO:0045582	positive regulation of T cell differentiation	0.529049	0.496464	0
GO:1905818	regulation of chromosome separation	0.529049	0.496464	0
GO:0010720	positive regulation of cell development	0.530971	0.498268	0
GO:1901293	nucleoside phosphate biosynthetic process	0.530971	0.498268	0
GO:0032414	positive regulation of ion transmembrane transporter activity	0.530971	0.498268	0
GO:0051224	negative regulation of protein transport	0.530971	0.498268	0
GO:0030198	extracellular matrix organization	0.532399	0.499608	0
GO:0006821	chloride transport	0.532399	0.499608	0
GO:0009308	amine metabolic process	0.532399	0.499608	0
GO:0030148	sphingolipid biosynthetic process	0.532399	0.499608	0
GO:0071887	leukocyte apoptotic process	0.532399	0.499608	0
GO:0043062	extracellular structure organization	0.533971	0.501083	0
GO:0002062	chondrocyte differentiation	0.534725	0.50179	0
GO:0071901	negative regulation of protein serine/threonine kinase activity	0.534725	0.50179	0
GO:0045229	external encapsulating structure organization	0.534737	0.501802	0
GO:0001824	blastocyst development	0.540222	0.506949	0
GO:0007006	mitochondrial membrane organization	0.540222	0.506949	0
GO:1904950	negative regulation of establishment of protein localization	0.540222	0.506949	0
GO:0015849	organic acid transport	0.541454	0.508105	0
GO:0045861	negative regulation of proteolysis	0.547377	0.513663	0
GO:0007088	regulation of mitotic nuclear division	0.548746	0.514948	0
GO:0051261	protein depolymerization	0.548746	0.514948	0
GO:0071333	cellular response to glucose stimulus	0.548746	0.514948	0
GO:2001020	regulation of response to DNA damage stimulus	0.550433	0.516531	0
GO:0002688	regulation of leukocyte chemotaxis	0.550433	0.516531	0
GO:0098661	inorganic anion transmembrane transport	0.550433	0.516531	0
GO:1904019	epithelial cell apoptotic process	0.550433	0.516531	0
GO:0071331	cellular response to hexose stimulus	0.553513	0.519421	0
GO:0007613	memory	0.556095	0.521845	0
GO:0032411	positive regulation of transporter activity	0.556095	0.521845	0
GO:0034341	response to interferon-gamma	0.557699	0.52335	0
GO:0038061	NIK/NF-kappaB signaling	0.557699	0.52335	0
GO:0048675	axon extension	0.557699	0.52335	0
GO:0071326	cellular response to monosaccharide stimulus	0.557699	0.52335	0
GO:0070588	calcium ion transmembrane transport	0.559157	0.524717	0
GO:0045621	positive regulation of lymphocyte differentiation	0.560229	0.525724	0
GO:0010565	regulation of cellular ketone metabolic process	0.562735	0.528075	0
GO:0019079	viral genome replication	0.562735	0.528075	0
GO:0061041	regulation of wound healing	0.565696	0.530854	0
GO:0003206	cardiac chamber morphogenesis	0.567673	0.532709	0
GO:0003231	cardiac ventricle development	0.567673	0.532709	0
GO:0050714	positive regulation of protein secretion	0.567673	0.532709	0
GO:0051983	regulation of chromosome segregation	0.57059	0.535446	0
GO:0071214	cellular response to abiotic stimulus	0.570789	0.535633	0
GO:0104004	cellular response to environmental stimulus	0.570789	0.535633	0
GO:0051346	negative regulation of hydrolase activity	0.571551	0.536348	0
GO:0043244	regulation of protein-containing complex disassembly	0.571551	0.536348	0
GO:2000027	regulation of animal organ morphogenesis	0.571551	0.536348	0
GO:0001838	embryonic epithelial tube formation	0.572448	0.53719	0
GO:0007368	determination of left/right symmetry	0.572448	0.53719	0
GO:0042476	odontogenesis	0.572448	0.53719	0
GO:0098754	detoxification	0.572448	0.53719	0
GO:1903531	negative regulation of secretion by cell	0.572448	0.53719	0
GO:0006936	muscle contraction	0.572448	0.53719	0
GO:0009306	protein secretion	0.572448	0.53719	0
GO:0040013	negative regulation of locomotion	0.572448	0.53719	0
GO:0002244	hematopoietic progenitor cell differentiation	0.572448	0.53719	0
GO:0048565	digestive tract development	0.572448	0.53719	0
GO:0050729	positive regulation of inflammatory response	0.572448	0.53719	0
GO:0050852	T cell receptor signaling pathway	0.572448	0.53719	0
GO:0035592	establishment of protein localization to extracellular region	0.573165	0.537862	0
GO:0050727	regulation of inflammatory response	0.574298	0.538926	0
GO:0007338	single fertilization	0.574298	0.538926	0
GO:0001936	regulation of endothelial cell proliferation	0.581145	0.545351	0
GO:0030879	mammary gland development	0.581145	0.545351	0
GO:0051304	chromosome separation	0.581145	0.545351	0
GO:0071322	cellular response to carbohydrate stimulus	0.581145	0.545351	0
GO:1900180	regulation of protein localization to nucleus	0.581145	0.545351	0
GO:1903900	regulation of viral life cycle	0.581145	0.545351	0
GO:0071692	protein localization to extracellular region	0.582419	0.546547	0
GO:0007259	receptor signaling pathway via JAK-STAT	0.582419	0.546547	0
GO:0016579	protein deubiquitination	0.582419	0.546547	0
GO:0090090	negative regulation of canonical Wnt signaling pathway	0.582419	0.546547	0
GO:0050680	negative regulation of epithelial cell proliferation	0.585115	0.549077	0
GO:0031346	positive regulation of cell projection organization	0.586079	0.549981	0
GO:0009855	determination of bilateral symmetry	0.586825	0.550681	0
GO:0030833	regulation of actin filament polymerization	0.586825	0.550681	0
GO:0001678	cellular glucose homeostasis	0.587547	0.551359	0
GO:0007189	adenylate cyclase-activating G protein-coupled receptor signaling pathway	0.587547	0.551359	0
GO:0009799	specification of symmetry	0.587547	0.551359	0
GO:0050921	positive regulation of chemotaxis	0.587547	0.551359	0
GO:0062013	positive regulation of small molecule metabolic process	0.587547	0.551359	0
GO:0046328	regulation of JNK cascade	0.589211	0.552921	0
GO:0051384	response to glucocorticoid	0.589211	0.552921	0
GO:0071456	cellular response to hypoxia	0.589211	0.552921	0
GO:0030177	positive regulation of Wnt signaling pathway	0.590073	0.553729	0
GO:0055123	digestive system development	0.590073	0.553729	0
GO:0002687	positive regulation of leukocyte migration	0.590073	0.553729	0
GO:0007093	mitotic cell cycle checkpoint signaling	0.590073	0.553729	0
GO:0008584	male gonad development	0.590073	0.553729	0
GO:0010212	response to ionizing radiation	0.590073	0.553729	0
GO:0042552	myelination	0.590073	0.553729	0
GO:0048813	dendrite morphogenesis	0.590073	0.553729	0
GO:0050768	negative regulation of neurogenesis	0.590073	0.553729	0
GO:0072175	epithelial tube formation	0.590073	0.553729	0
GO:0097696	receptor signaling pathway via STAT	0.590073	0.553729	0
GO:0006865	amino acid transport	0.591205	0.554792	0
GO:0046546	development of primary male sexual characteristics	0.591205	0.554792	0
GO:0051783	regulation of nuclear division	0.591205	0.554792	0
GO:0015711	organic anion transport	0.591205	0.554792	0
GO:0001959	regulation of cytokine-mediated signaling pathway	0.592768	0.556258	0
GO:0007272	ensheathment of neurons	0.592768	0.556258	0
GO:0008366	axon ensheathment	0.592768	0.556258	0
GO:0010675	regulation of cellular carbohydrate metabolic process	0.593845	0.557269	0
GO:0031333	negative regulation of protein-containing complex assembly	0.593845	0.557269	0
GO:0035264	multicellular organism growth	0.593845	0.557269	0
GO:0050796	regulation of insulin secretion	0.593845	0.557269	0
GO:0050678	regulation of epithelial cell proliferation	0.594818	0.558182	0
GO:0044272	sulfur compound biosynthetic process	0.595229	0.558568	0
GO:0046718	viral entry into host cell	0.595229	0.558568	0
GO:0010639	negative regulation of organelle organization	0.595229	0.558568	0
GO:0032147	activation of protein kinase activity	0.596891	0.560128	0
GO:0051961	negative regulation of nervous system development	0.596891	0.560128	0
GO:0030856	regulation of epithelial cell differentiation	0.598383	0.561528	0
GO:0036294	cellular response to decreased oxygen levels	0.598383	0.561528	0
GO:0046467	membrane lipid biosynthetic process	0.598383	0.561528	0
GO:0030902	hindbrain development	0.600811	0.563806	0
GO:1904062	regulation of cation transmembrane transport	0.601013	0.563995	0
GO:0001890	placenta development	0.601784	0.564719	0
GO:0051048	negative regulation of secretion	0.601784	0.564719	0
GO:0051250	negative regulation of lymphocyte activation	0.601784	0.564719	0
GO:0001935	endothelial cell proliferation	0.601785	0.56472	0
GO:0007269	neurotransmitter secretion	0.601785	0.56472	0
GO:0010821	regulation of mitochondrion organization	0.601785	0.56472	0
GO:0044409	entry into host	0.601785	0.56472	0
GO:0099643	signal release from synapse	0.601785	0.56472	0
GO:1905039	carboxylic acid transmembrane transport	0.601785	0.56472	0
GO:0032535	regulation of cellular component size	0.603431	0.566265	0
GO:1903825	organic acid transmembrane transport	0.603672	0.566491	0
GO:0071900	regulation of protein serine/threonine kinase activity	0.60426	0.567043	0
GO:0010976	positive regulation of neuron projection development	0.605064	0.567798	0
GO:0048754	branching morphogenesis of an epithelial tube	0.605064	0.567798	0
GO:0050792	regulation of viral process	0.606437	0.569086	0
GO:0055088	lipid homeostasis	0.606437	0.569086	0
GO:0070646	protein modification by small protein removal	0.606437	0.569086	0
GO:0045786	negative regulation of cell cycle	0.606712	0.569343	0
GO:0060759	regulation of response to cytokine stimulus	0.608267	0.570803	0
GO:0001654	eye development	0.609125	0.571608	0
GO:0016331	morphogenesis of embryonic epithelium	0.609125	0.571608	0
GO:0050770	regulation of axonogenesis	0.609125	0.571608	0
GO:0051017	actin filament bundle assembly	0.609125	0.571608	0
GO:0150063	visual system development	0.609965	0.572396	0
GO:1903706	regulation of hemopoiesis	0.609965	0.572396	0
GO:0008064	regulation of actin polymerization or depolymerization	0.609965	0.572396	0
GO:0035148	tube formation	0.609965	0.572396	0
GO:1903034	regulation of response to wounding	0.612214	0.574507	0
GO:0006631	fatty acid metabolic process	0.612541	0.574814	0
GO:0046434	organophosphate catabolic process	0.612541	0.574814	0
GO:0048771	tissue remodeling	0.612541	0.574814	0
GO:0051494	negative regulation of cytoskeleton organization	0.612541	0.574814	0
GO:0061572	actin filament bundle organization	0.612541	0.574814	0
GO:0048880	sensory system development	0.613802	0.575997	0
GO:0030307	positive regulation of cell growth	0.613802	0.575997	0
GO:0030832	regulation of actin filament length	0.613802	0.575997	0
GO:0001837	epithelial to mesenchymal transition	0.615519	0.577609	0
GO:0046631	alpha-beta T cell activation	0.615519	0.577609	0
GO:0006665	sphingolipid metabolic process	0.616744	0.578758	0
GO:0031960	response to corticosteroid	0.616744	0.578758	0
GO:1902904	negative regulation of supramolecular fiber organization	0.616744	0.578758	0
GO:0071453	cellular response to oxygen levels	0.618425	0.580336	0
GO:1904064	positive regulation of cation transmembrane transport	0.618425	0.580336	0
GO:0030099	myeloid cell differentiation	0.618425	0.580336	0
GO:0010959	regulation of metal ion transport	0.620787	0.582552	0
GO:0043409	negative regulation of MAPK cascade	0.620787	0.582552	0
GO:0043433	negative regulation of DNA-binding transcription factor activity	0.620787	0.582552	0
GO:0045580	regulation of T cell differentiation	0.620787	0.582552	0
GO:0046661	male sex differentiation	0.620787	0.582552	0
GO:0071466	cellular response to xenobiotic stimulus	0.622894	0.584529	0
GO:0010594	regulation of endothelial cell migration	0.624508	0.586044	0
GO:1901136	carbohydrate derivative catabolic process	0.624508	0.586044	0
GO:0003205	cardiac chamber development	0.625628	0.587095	0
GO:0030041	actin filament polymerization	0.625628	0.587095	0
GO:0050777	negative regulation of immune response	0.625628	0.587095	0
GO:0002683	negative regulation of immune system process	0.626255	0.587683	0
GO:0030178	negative regulation of Wnt signaling pathway	0.626255	0.587683	0
GO:0050851	antigen receptor-mediated signaling pathway	0.626255	0.587683	0
GO:2001022	positive regulation of response to DNA damage stimulus	0.626255	0.587683	0
GO:0043434	response to peptide hormone	0.626872	0.588262	0
GO:0045860	positive regulation of protein kinase activity	0.626872	0.588262	0
GO:0007254	JNK cascade	0.627342	0.588703	0
GO:0009267	cellular response to starvation	0.628888	0.590154	0
GO:0010970	transport along microtubule	0.628888	0.590154	0
GO:0009566	fertilization	0.630896	0.592038	0
GO:0009749	response to glucose	0.631933	0.593012	0
GO:0090276	regulation of peptide hormone secretion	0.631933	0.593012	0
GO:1903169	regulation of calcium ion transmembrane transport	0.631933	0.593012	0
GO:0006109	regulation of carbohydrate metabolic process	0.632955	0.59397	0
GO:0006575	cellular modified amino acid metabolic process	0.632955	0.59397	0
GO:0051099	positive regulation of binding	0.632955	0.59397	0
GO:0002791	regulation of peptide secretion	0.634438	0.595362	0
GO:0044000	movement in host	0.634438	0.595362	0
GO:0002695	negative regulation of leukocyte activation	0.634781	0.595684	0
GO:0035725	sodium ion transmembrane transport	0.634781	0.595684	0
GO:1901991	negative regulation of mitotic cell cycle phase transition	0.634781	0.595684	0
GO:0001503	ossification	0.634781	0.595684	0
GO:0006816	calcium ion transport	0.634781	0.595684	0
GO:0034767	positive regulation of ion transmembrane transport	0.63545	0.596311	0
GO:0050731	positive regulation of peptidyl-tyrosine phosphorylation	0.63545	0.596311	0
GO:0090087	regulation of peptide transport	0.63545	0.596311	0
GO:0002250	adaptive immune response	0.635675	0.596523	0
GO:0008217	regulation of blood pressure	0.635675	0.596523	0
GO:0009746	response to hexose	0.635675	0.596523	0
GO:0015698	inorganic anion transport	0.635675	0.596523	0
GO:0034655	nucleobase-containing compound catabolic process	0.635675	0.596523	0
GO:0001558	regulation of cell growth	0.638283	0.59897	0
GO:0002285	lymphocyte activation involved in immune response	0.638283	0.59897	0
GO:0009913	epidermal cell differentiation	0.638283	0.59897	0
GO:0042770	signal transduction in response to DNA damage	0.638283	0.59897	0
GO:0010721	negative regulation of cell development	0.640147	0.600719	0
GO:0043405	regulation of MAP kinase activity	0.641997	0.602456	0
GO:0003012	muscle system process	0.643121	0.60351	0
GO:0031099	regeneration	0.643357	0.603732	0
GO:0061138	morphogenesis of a branching epithelium	0.64518	0.605443	0
GO:0050673	epithelial cell proliferation	0.645557	0.605796	0
GO:0000075	cell cycle checkpoint signaling	0.645557	0.605796	0
GO:0006839	mitochondrial transport	0.645557	0.605796	0
GO:0071478	cellular response to radiation	0.645557	0.605796	0
GO:0034284	response to monosaccharide	0.647351	0.607479	0
GO:0071248	cellular response to metal ion	0.651378	0.611259	0
GO:0007626	locomotory behavior	0.653134	0.612906	0
GO:0032872	regulation of stress-activated MAPK cascade	0.654395	0.61409	0
GO:0044703	multi-organism reproductive process	0.654395	0.61409	0
GO:0045619	regulation of lymphocyte differentiation	0.656124	0.615713	0
GO:0070302	regulation of stress-activated protein kinase signaling cascade	0.660029	0.619377	0
GO:0051701	biological process involved in interaction with host	0.661722	0.620965	0
GO:0008154	actin polymerization or depolymerization	0.666725	0.62566	0
GO:0043393	regulation of protein binding	0.666725	0.62566	0
GO:0070374	positive regulation of ERK1 and ERK2 cascade	0.666725	0.62566	0
GO:0009314	response to radiation	0.666947	0.625869	0
GO:0044706	multi-multicellular organism process	0.667391	0.626286	0
GO:0050866	negative regulation of cell activation	0.667391	0.626286	0
GO:0001763	morphogenesis of a branching structure	0.668533	0.627357	0
GO:0032271	regulation of protein polymerization	0.668533	0.627357	0
GO:0042180	cellular ketone metabolic process	0.671754	0.630379	0
GO:0050679	positive regulation of epithelial cell proliferation	0.671754	0.630379	0
GO:0046700	heterocycle catabolic process	0.674437	0.632897	0
GO:0007179	transforming growth factor beta receptor signaling pathway	0.674437	0.632897	0
GO:0007623	circadian rhythm	0.674437	0.632897	0
GO:0000070	mitotic sister chromatid segregation	0.675514	0.633908	0
GO:0006643	membrane lipid metabolic process	0.675514	0.633908	0
GO:0071356	cellular response to tumor necrosis factor	0.67707	0.635368	0
GO:0042594	response to starvation	0.677854	0.636104	0
GO:0046474	glycerophospholipid biosynthetic process	0.677854	0.636104	0
GO:0044270	cellular nitrogen compound catabolic process	0.677854	0.636104	0
GO:1902115	regulation of organelle assembly	0.679163	0.637332	0
GO:0031396	regulation of protein ubiquitination	0.680191	0.638297	0
GO:0071805	potassium ion transmembrane transport	0.680191	0.638297	0
GO:0017157	regulation of exocytosis	0.680717	0.63879	0
GO:0030705	cytoskeleton-dependent intracellular transport	0.680717	0.63879	0
GO:0071902	positive regulation of protein serine/threonine kinase activity	0.680717	0.63879	0
GO:0043410	positive regulation of MAPK cascade	0.682588	0.640546	0
GO:0099111	microtubule-based transport	0.683695	0.641585	0
GO:0009743	response to carbohydrate	0.687122	0.644801	0
GO:0071241	cellular response to inorganic substance	0.688573	0.646163	0
GO:0002685	regulation of leukocyte migration	0.689024	0.646586	0
GO:0031348	negative regulation of defense response	0.689024	0.646586	0
GO:0044242	cellular lipid catabolic process	0.689024	0.646586	0
GO:0019439	aromatic compound catabolic process	0.689798	0.647313	0
GO:0072593	reactive oxygen species metabolic process	0.689893	0.647402	0
GO:0001505	regulation of neurotransmitter levels	0.689893	0.647402	0
GO:0008406	gonad development	0.689893	0.647402	0
GO:0043542	endothelial cell migration	0.689893	0.647402	0
GO:0048705	skeletal system morphogenesis	0.689893	0.647402	0
GO:0002429	immune response-activating cell surface receptor signaling pathway	0.690804	0.648256	0
GO:0002757	immune response-activating signal transduction	0.690804	0.648256	0
GO:0033674	positive regulation of kinase activity	0.691079	0.648514	0
GO:0042593	glucose homeostasis	0.695248	0.652427	0
GO:1901652	response to peptide	0.695248	0.652427	0
GO:0033500	carbohydrate homeostasis	0.695815	0.652958	0
GO:0045137	development of primary sexual characteristics	0.695815	0.652958	0
GO:0034612	response to tumor necrosis factor	0.697164	0.654225	0
GO:0031669	cellular response to nutrient levels	0.697514	0.654553	0
GO:0034764	positive regulation of transmembrane transport	0.697514	0.654553	0
GO:0046777	protein autophosphorylation	0.697514	0.654553	0
GO:0060348	bone development	0.700655	0.657501	0
GO:0010632	regulation of epithelial cell migration	0.701963	0.658728	0
GO:0034765	regulation of ion transmembrane transport	0.702163	0.658916	0
GO:0007346	regulation of mitotic cell cycle	0.702911	0.659617	0
GO:0000819	sister chromatid segregation	0.704831	0.66142	0
GO:0006813	potassium ion transport	0.704831	0.66142	0
GO:0007411	axon guidance	0.704831	0.66142	0
GO:0009260	ribonucleotide biosynthetic process	0.705601	0.662142	0
GO:0097485	neuron projection guidance	0.705601	0.662142	0
GO:0051403	stress-activated MAPK cascade	0.708602	0.664958	0
GO:1901361	organic cyclic compound catabolic process	0.711654	0.667822	0
GO:0016358	dendrite development	0.713494	0.669549	0
GO:0046390	ribose phosphate biosynthetic process	0.713494	0.669549	0
GO:0050708	regulation of protein secretion	0.713494	0.669549	0
GO:0016485	protein processing	0.715382	0.67132	0
GO:0031098	stress-activated protein kinase signaling cascade	0.715382	0.67132	0
GO:0071695	anatomical structure maturation	0.715382	0.67132	0
GO:0002768	immune response-regulating cell surface receptor signaling pathway	0.716561	0.672427	0
GO:0032984	protein-containing complex disassembly	0.718391	0.674144	0
GO:0045927	positive regulation of growth	0.718391	0.674144	0
GO:0048762	mesenchymal cell differentiation	0.718391	0.674144	0
GO:1902532	negative regulation of intracellular signal transduction	0.71854	0.674284	0
GO:0006814	sodium ion transport	0.71854	0.674284	0
GO:0045017	glycerolipid biosynthetic process	0.71854	0.674284	0
GO:0051924	regulation of calcium ion transport	0.719681	0.675355	0
GO:0016197	endosomal transport	0.720813	0.676417	0
GO:0043588	skin development	0.721435	0.677001	0
GO:0048863	stem cell differentiation	0.721435	0.677001	0
GO:0060828	regulation of canonical Wnt signaling pathway	0.721547	0.677106	0
GO:1901988	negative regulation of cell cycle phase transition	0.721547	0.677106	0
GO:1903522	regulation of blood circulation	0.721547	0.677106	0
GO:0008654	phospholipid biosynthetic process	0.725334	0.680659	0
GO:1903320	regulation of protein modification by small protein conjugation or removal	0.725334	0.680659	0
GO:0033044	regulation of chromosome organization	0.726412	0.681671	0
GO:0006470	protein dephosphorylation	0.727481	0.682674	0
GO:0032868	response to insulin	0.730097	0.685129	0
GO:0071560	cellular response to transforming growth factor beta stimulus	0.73114	0.686108	0
GO:0015850	organic hydroxy compound transport	0.73422	0.688998	0
GO:0034976	response to endoplasmic reticulum stress	0.73422	0.688998	0
GO:0098656	anion transmembrane transport	0.73422	0.688998	0
GO:0001818	negative regulation of cytokine production	0.736738	0.691361	0
GO:0071559	response to transforming growth factor beta	0.737731	0.692293	0
GO:0002366	leukocyte activation involved in immune response	0.740201	0.694611	0
GO:0002263	cell activation involved in immune response	0.74454	0.698682	0
GO:0007548	sex differentiation	0.74454	0.698682	0
GO:0051606	detection of stimulus	0.74454	0.698682	0
GO:0098742	cell-cell adhesion via plasma-membrane adhesion molecules	0.744966	0.699083	0
GO:0110053	regulation of actin filament organization	0.744966	0.699083	0
GO:0043270	positive regulation of ion transport	0.751585	0.705294	0
GO:0070372	regulation of ERK1 and ERK2 cascade	0.756654	0.71005	0
GO:0006401	RNA catabolic process	0.762966	0.715974	0
GO:0001666	response to hypoxia	0.765132	0.718006	0
GO:0048608	reproductive structure development	0.76859	0.721252	0
GO:0002253	activation of immune response	0.76938	0.721992	0
GO:0010948	negative regulation of cell cycle process	0.771706	0.724175	0
GO:0051222	positive regulation of protein transport	0.771706	0.724175	0
GO:0061458	reproductive system development	0.771706	0.724175	0
GO:0048511	rhythmic process	0.773748	0.726091	0
GO:0060070	canonical Wnt signaling pathway	0.775763	0.727983	0
GO:0019932	second-messenger-mediated signaling	0.77597	0.728177	0
GO:0060485	mesenchyme development	0.77597	0.728177	0
GO:0006650	glycerophospholipid metabolic process	0.776171	0.728365	0
GO:0036293	response to decreased oxygen levels	0.776171	0.728365	0
GO:0010631	epithelial cell migration	0.778131	0.730205	0
GO:0034504	protein localization to nucleus	0.779539	0.731526	0
GO:0070371	ERK1 and ERK2 cascade	0.779539	0.731526	0
GO:0008202	steroid metabolic process	0.779706	0.731682	0
GO:0090132	epithelium migration	0.779706	0.731682	0
GO:0019058	viral life cycle	0.780393	0.732327	0
GO:0098813	nuclear chromosome segregation	0.783077	0.734846	0
GO:0046394	carboxylic acid biosynthetic process	0.783077	0.734846	0
GO:0090130	tissue migration	0.783077	0.734846	0
GO:1904951	positive regulation of establishment of protein localization	0.783077	0.734846	0
GO:0009416	response to light stimulus	0.783731	0.73546	0
GO:0016053	organic acid biosynthetic process	0.78438	0.736069	0
GO:0048638	regulation of developmental growth	0.787345	0.738852	0
GO:0016042	lipid catabolic process	0.791395	0.742652	0
GO:0060249	anatomical structure homeostasis	0.791995	0.743215	0
GO:0030111	regulation of Wnt signaling pathway	0.795969	0.746944	0
GO:0140014	mitotic nuclear division	0.795969	0.746944	0
GO:1901990	regulation of mitotic cell cycle phase transition	0.795969	0.746944	0
GO:0051604	protein maturation	0.796	0.746973	0
GO:0070482	response to oxygen levels	0.796	0.746973	0
GO:0019216	regulation of lipid metabolic process	0.796559	0.747497	0
GO:0006790	sulfur compound metabolic process	0.798732	0.749537	0
GO:0043010	camera-type eye development	0.798732	0.749537	0
GO:0060562	epithelial tube morphogenesis	0.798735	0.749539	0
GO:0062197	cellular response to chemical stress	0.798735	0.749539	0
GO:0048545	response to steroid hormone	0.799264	0.750036	0
GO:0010038	response to metal ion	0.813086	0.763007	0
GO:0006066	alcohol metabolic process	0.813978	0.763844	0
GO:0016311	dephosphorylation	0.813978	0.763844	0
GO:0001655	urogenital system development	0.818287	0.767888	0
GO:0032956	regulation of actin cytoskeleton organization	0.819652	0.769168	0
GO:0006887	exocytosis	0.822868	0.772186	0
GO:0051098	regulation of binding	0.82783	0.776843	0
GO:0007059	chromosome segregation	0.829977	0.778857	0
GO:1902903	regulation of supramolecular fiber organization	0.834703	0.783292	0
GO:0006644	phospholipid metabolic process	0.835876	0.784393	0
GO:0046486	glycerolipid metabolic process	0.837031	0.785477	0
GO:0044282	small molecule catabolic process	0.838169	0.786545	0
GO:0140694	non-membrane-bounded organelle assembly	0.841773	0.789926	0
GO:0002764	immune response-regulating signaling pathway	0.844472	0.79246	0
GO:0032970	regulation of actin filament-based process	0.848682	0.796411	0
GO:0016032	viral process	0.85371	0.801128	0
GO:0051051	negative regulation of transport	0.85371	0.801128	0
GO:0043254	regulation of protein-containing complex assembly	0.854648	0.802008	0
GO:0007018	microtubule-based movement	0.857773	0.804941	0
GO:1901987	regulation of cell cycle phase transition	0.860095	0.807121	0
GO:0051090	regulation of DNA-binding transcription factor activity	0.862362	0.809248	0
GO:0031331	positive regulation of cellular catabolic process	0.862495	0.809373	0
GO:0048732	gland development	0.864006	0.810791	0
GO:0001667	ameboidal-type cell migration	0.865487	0.81218	0
GO:0051656	establishment of organelle localization	0.869583	0.816024	0
GO:0016055	Wnt signaling pathway	0.873586	0.81978	0
GO:0044772	mitotic cell cycle phase transition	0.873586	0.81978	0
GO:0007015	actin filament organization	0.873698	0.819885	0
GO:0198738	cell-cell signaling by wnt	0.873698	0.819885	0
GO:1903829	positive regulation of protein localization	0.876209	0.822242	0
GO:0043161	proteasome-mediated ubiquitin-dependent protein catabolic process	0.876849	0.822843	0
GO:0009259	ribonucleotide metabolic process	0.879257	0.825102	0
GO:0019693	ribose phosphate metabolic process	0.883305	0.828901	0
GO:0000280	nuclear division	0.886633	0.832023	0
GO:0022411	cellular component disassembly	0.887146	0.832506	0
GO:0051223	regulation of protein transport	0.88978	0.834977	0
GO:0070201	regulation of establishment of protein localization	0.901527	0.846	0
GO:0010638	positive regulation of organelle organization	0.901527	0.846	0
GO:0007369	gastrulation	8.41736677334554e-05	7.09012451464934e-05	1
GO:0007389	pattern specification process	0.000319161	0.000268836	1
GO:0001706	endoderm formation	0.000319161	0.000268836	1
GO:0003002	regionalization	0.000655015	0.000551733	1
GO:0001704	formation of primary germ layer	0.00106228	0.00089478	1
GO:0007498	mesoderm development	0.00106228	0.00089478	1
GO:0007492	endoderm development	0.00106228	0.00089478	1
GO:0007368	determination of left/right symmetry	0.00106228	0.00089478	1
GO:0035987	endodermal cell differentiation	0.00106228	0.00089478	1
GO:0009855	determination of bilateral symmetry	0.00111905	0.0009426	1
GO:0009799	specification of symmetry	0.00111905	0.0009426	1
GO:0009953	dorsal/ventral pattern formation	0.00111905	0.0009426	1
GO:0048382	mesendoderm development	0.00239944	0.0020211	1
GO:0001708	cell fate specification	0.00276886	0.00233227	1
GO:0060795	cell fate commitment involved in formation of primary germ layer	0.00311898	0.00262718	1
GO:0061371	determination of heart left/right asymmetry	0.00311898	0.00262718	1
GO:0034765	regulation of ion transmembrane transport	0.00403267	0.0033968	1
GO:0007501	mesodermal cell fate specification	0.0040837	0.00343979	1
GO:0042074	cell migration involved in gastrulation	0.00610865	0.00514544	1
GO:0007189	adenylate cyclase-activating G protein-coupled receptor signaling pathway	0.00747536	0.00629666	1
GO:1904062	regulation of cation transmembrane transport	0.00935509	0.00787999	1
GO:0001710	mesodermal cell fate commitment	0.00935509	0.00787999	1
GO:0001657	ureteric bud development	0.0106859	0.00900099	1
GO:0072163	mesonephric epithelium development	0.0106859	0.00900099	1
GO:0072164	mesonephric tubule development	0.0106859	0.00900099	1
GO:0007631	feeding behavior	0.0107955	0.00909329	1
GO:0001823	mesonephros development	0.0120169	0.0101221	1
GO:1904064	positive regulation of cation transmembrane transport	0.0130407	0.0109844	1
GO:0034767	positive regulation of ion transmembrane transport	0.0192293	0.0161972	1
GO:0001947	heart looping	0.0192293	0.0161972	1
GO:0050804	modulation of chemical synaptic transmission	0.0192293	0.0161972	1
GO:0099177	regulation of trans-synaptic signaling	0.0192293	0.0161972	1
GO:0001756	somitogenesis	0.021608	0.0182009	1
GO:0033137	negative regulation of peptidyl-serine phosphorylation	0.0234051	0.0197146	1
GO:0003143	embryonic heart tube morphogenesis	0.0242177	0.020399	1
GO:0033135	regulation of peptidyl-serine phosphorylation	0.0242226	0.0204032	1
GO:0001707	mesoderm formation	0.0242226	0.0204032	1
GO:0099174	regulation of presynapse organization	0.0249845	0.021045	1
GO:1905606	regulation of presynapse assembly	0.0249845	0.021045	1
GO:0048332	mesoderm morphogenesis	0.0249845	0.021045	1
GO:0003338	metanephros morphogenesis	0.0257059	0.0216526	1
GO:0048333	mesodermal cell differentiation	0.0257059	0.0216526	1
GO:0009952	anterior/posterior pattern specification	0.0279964	0.023582	1
GO:0071805	potassium ion transmembrane transport	0.0311403	0.0262301	1
GO:0010959	regulation of metal ion transport	0.0358884	0.0302295	1
GO:0072073	kidney epithelium development	0.0358884	0.0302295	1
GO:0048705	skeletal system morphogenesis	0.0358884	0.0302295	1
GO:0035050	embryonic heart tube development	0.0358884	0.0302295	1
GO:0001822	kidney development	0.0368319	0.0310243	1
GO:0030856	regulation of epithelial cell differentiation	0.0369694	0.0311401	1
GO:0061053	somite development	0.0369694	0.0311401	1
GO:0007188	adenylate cyclase-modulating G protein-coupled receptor signaling pathway	0.0374805	0.0315706	1
GO:0050890	cognition	0.0374805	0.0315706	1
GO:0034764	positive regulation of transmembrane transport	0.0374805	0.0315706	1
GO:0072001	renal system development	0.0374805	0.0315706	1
GO:0007200	phospholipase C-activating G protein-coupled receptor signaling pathway	0.0374805	0.0315706	1
GO:0003129	heart induction	0.0374805	0.0315706	1
GO:0033504	floor plate development	0.0374805	0.0315706	1
GO:0042363	fat-soluble vitamin catabolic process	0.0374805	0.0315706	1
GO:0060923	cardiac muscle cell fate commitment	0.0374805	0.0315706	1
GO:0090009	primitive streak formation	0.0374805	0.0315706	1
GO:0006813	potassium ion transport	0.0374805	0.0315706	1
GO:0021510	spinal cord development	0.0399703	0.0336678	1
GO:0003306	Wnt signaling pathway involved in heart development	0.0399703	0.0336678	1
GO:0008300	isoprenoid catabolic process	0.0399703	0.0336678	1
GO:0035815	positive regulation of renal sodium excretion	0.0399703	0.0336678	1
GO:1904338	regulation of dopaminergic neuron differentiation	0.0399703	0.0336678	1
GO:1905208	negative regulation of cardiocyte differentiation	0.0399703	0.0336678	1
GO:2000672	negative regulation of motor neuron apoptotic process	0.0399703	0.0336678	1
GO:2000826	regulation of heart morphogenesis	0.0399703	0.0336678	1
GO:2000272	negative regulation of signaling receptor activity	0.042672	0.0359435	1
GO:0021515	cell differentiation in spinal cord	0.0443012	0.0373158	1
GO:0099054	presynapse assembly	0.0443012	0.0373158	1
GO:0009111	vitamin catabolic process	0.0446154	0.0375805	1
GO:0010454	negative regulation of cell fate commitment	0.0446154	0.0375805	1
GO:0090288	negative regulation of cellular response to growth factor stimulus	0.0456257	0.0384314	1
GO:0035850	epithelial cell differentiation involved in kidney development	0.0476355	0.0401244	1
GO:0035282	segmentation	0.0478401	0.0402967	1
GO:0099172	presynapse organization	0.0492648	0.0414968	1
GO:0001976	nervous system process involved in regulation of systemic arterial blood pressure	0.0492648	0.0414968	1
GO:0044344	cellular response to fibroblast growth factor stimulus	0.0494953	0.0416909	1
GO:0032526	response to retinoic acid	0.0506479	0.0426618	1
GO:0001655	urogenital system development	0.0520065	0.0438062	1
GO:0045165	cell fate commitment	0.0539532	0.0454459	1
GO:0071774	response to fibroblast growth factor	0.0541949	0.0456495	1
GO:0022617	extracellular matrix disassembly	0.0560602	0.0472207	1
GO:0007566	embryo implantation	0.0560602	0.0472207	1
GO:0001711	endodermal cell fate commitment	0.0560602	0.0472207	1
GO:0045779	negative regulation of bone resorption	0.0560602	0.0472207	1
GO:0048368	lateral mesoderm development	0.0560602	0.0472207	1
GO:0060911	cardiac cell fate commitment	0.0560602	0.0472207	1
GO:0150011	regulation of neuron projection arborization	0.0560602	0.0472207	1
GO:2000671	regulation of motor neuron apoptotic process	0.0560602	0.0472207	1
GO:2000725	regulation of cardiac muscle cell differentiation	0.0560602	0.0472207	1
GO:0046686	response to cadmium ion	0.0575354	0.0484633	1
GO:0043270	positive regulation of ion transport	0.0580535	0.0488997	1
GO:0009948	anterior/posterior axis specification	0.0582978	0.0491055	1
GO:0098659	inorganic cation import across plasma membrane	0.0582978	0.0491055	1
GO:0099587	inorganic ion import across plasma membrane	0.0582978	0.0491055	1
GO:0070372	regulation of ERK1 and ERK2 cascade	0.0582978	0.0491055	1
GO:1904948	midbrain dopaminergic neuron differentiation	0.0582978	0.0491055	1
GO:2000696	regulation of epithelial cell differentiation involved in kidney development	0.0582978	0.0491055	1
GO:0030514	negative regulation of BMP signaling pathway	0.0582978	0.0491055	1
GO:0098900	regulation of action potential	0.0582978	0.0491055	1
GO:0048562	embryonic organ morphogenesis	0.0591585	0.0498304	1
GO:0061005	cell differentiation involved in kidney development	0.0601505	0.050666	1
GO:0010470	regulation of gastrulation	0.060531	0.0509865	1
GO:0021516	dorsal spinal cord development	0.060531	0.0509865	1
GO:0036342	post-anal tail morphogenesis	0.060531	0.0509865	1
GO:0046851	negative regulation of bone remodeling	0.060531	0.0509865	1
GO:0055119	relaxation of cardiac muscle	0.060531	0.0509865	1
GO:2000651	positive regulation of sodium ion transmembrane transporter activity	0.060531	0.0509865	1
GO:0030858	positive regulation of epithelial cell differentiation	0.0622233	0.052412	1
GO:0072329	monocarboxylic acid catabolic process	0.0629649	0.0530367	1
GO:0007586	digestion	0.0642808	0.0541451	1
GO:0003128	heart field specification	0.0644167	0.0542596	1
GO:0035813	regulation of renal sodium excretion	0.0644167	0.0542596	1
GO:0038092	nodal signaling pathway	0.0644167	0.0542596	1
GO:0060042	retina morphogenesis in camera-type eye	0.0649265	0.0546889	1
GO:0060485	mesenchyme development	0.069323	0.0583922	1
GO:0001829	trophectodermal cell differentiation	0.0693999	0.058457	1
GO:0042693	muscle cell fate commitment	0.0693999	0.058457	1
GO:0048565	digestive tract development	0.0712993	0.0600569	1
GO:0070371	ERK1 and ERK2 cascade	0.0728123	0.0613314	1
GO:0008277	regulation of G protein-coupled receptor signaling pathway	0.0738003	0.0621635	1
GO:0010002	cardioblast differentiation	0.0738003	0.0621635	1
GO:0035812	renal sodium excretion	0.0738003	0.0621635	1
GO:0001503	ossification	0.0738003	0.0621635	1
GO:0044242	cellular lipid catabolic process	0.0757578	0.0638124	1
GO:0023019	signal transduction involved in regulation of gene expression	0.0765026	0.0644397	1
GO:0034104	negative regulation of tissue remodeling	0.0765026	0.0644397	1
GO:0040019	positive regulation of embryonic development	0.0765026	0.0644397	1
GO:0044062	regulation of excretion	0.0765026	0.0644397	1
GO:0097049	motor neuron apoptotic process	0.0765026	0.0644397	1
GO:1902307	positive regulation of sodium ion transmembrane transport	0.0765026	0.0644397	1
GO:1901214	regulation of neuron death	0.0802534	0.0675992	1
GO:0021871	forebrain regionalization	0.0822541	0.0692843	1
GO:1904888	cranial skeletal system development	0.0822541	0.0692843	1
GO:0055123	digestive system development	0.0822541	0.0692843	1
GO:0009880	embryonic pattern specification	0.0844362	0.0711224	1
GO:0001759	organ induction	0.085826	0.072293	1
GO:0006658	phosphatidylserine metabolic process	0.085826	0.072293	1
GO:0021904	dorsal/ventral neural tube patterning	0.085826	0.072293	1
GO:0086013	membrane repolarization during cardiac muscle cell action potential	0.085826	0.072293	1
GO:0030111	regulation of Wnt signaling pathway	0.0862589	0.0726577	1
GO:0043299	leukocyte degranulation	0.0908107	0.0764918	1
GO:0048568	embryonic organ development	0.0910765	0.0767157	1
GO:0001906	cell killing	0.0918142	0.077337	1
GO:0045055	regulated exocytosis	0.0936971	0.0789231	1
GO:0006936	muscle contraction	0.0945222	0.079618	1
GO:0010842	retina layer formation	0.0945222	0.079618	1
GO:0033081	regulation of T cell differentiation in thymus	0.0945222	0.079618	1
GO:0042573	retinoic acid metabolic process	0.0945222	0.079618	1
GO:0042659	regulation of cell fate specification	0.0945222	0.079618	1
GO:0032925	regulation of activin receptor signaling pathway	0.100481	0.0846375	1
GO:1905207	regulation of cardiocyte differentiation	0.100481	0.0846375	1
GO:0008543	fibroblast growth factor receptor signaling pathway	0.100481	0.0846375	1
GO:0036465	synaptic vesicle recycling	0.100481	0.0846375	1
GO:0001702	gastrulation with mouth forming second	0.103151	0.0868859	1
GO:0014072	response to isoquinoline alkaloid	0.103151	0.0868859	1
GO:0043278	response to morphine	0.103151	0.0868859	1
GO:0060295	regulation of cilium movement involved in cell motility	0.103151	0.0868859	1
GO:0097254	renal tubular secretion	0.103151	0.0868859	1
GO:1902019	regulation of cilium-dependent cell motility	0.103151	0.0868859	1
GO:0055067	monovalent inorganic cation homeostasis	0.103697	0.0873459	1
GO:1903522	regulation of blood circulation	0.104742	0.088226	1
GO:0030509	BMP signaling pathway	0.104742	0.088226	1
GO:0003156	regulation of animal organ formation	0.106804	0.0899636	1
GO:0048265	response to pain	0.106804	0.0899636	1
GO:0086011	membrane repolarization during action potential	0.106804	0.0899636	1
GO:0003007	heart morphogenesis	0.110876	0.0933934	1
GO:0070997	neuron death	0.111801	0.0941722	1
GO:0032092	positive regulation of protein binding	0.111801	0.0941722	1
GO:0006937	regulation of muscle contraction	0.111801	0.0941722	1
GO:0050900	leukocyte migration	0.111801	0.0941722	1
GO:0032412	regulation of ion transmembrane transporter activity	0.111801	0.0941722	1
GO:0042113	B cell activation	0.111801	0.0941722	1
GO:0021915	neural tube development	0.111801	0.0941722	1
GO:0002443	leukocyte mediated immunity	0.112159	0.0944741	1
GO:0001656	metanephros development	0.113413	0.0955302	1
GO:0046928	regulation of neurotransmitter secretion	0.113413	0.0955302	1
GO:0048704	embryonic skeletal system morphogenesis	0.113413	0.0955302	1
GO:0061311	cell surface receptor signaling pathway involved in heart development	0.113413	0.0955302	1
GO:0021953	central nervous system neuron differentiation	0.113791	0.0958487	1
GO:0045995	regulation of embryonic development	0.113791	0.0958487	1
GO:1901379	regulation of potassium ion transmembrane transport	0.113791	0.0958487	1
GO:1904063	negative regulation of cation transmembrane transport	0.113791	0.0958487	1
GO:0030178	negative regulation of Wnt signaling pathway	0.113791	0.0958487	1
GO:0071772	response to BMP	0.113791	0.0958487	1
GO:0071773	cellular response to BMP stimulus	0.113791	0.0958487	1
GO:0090075	relaxation of muscle	0.114499	0.0964448	1
GO:0098801	regulation of renal system process	0.114499	0.0964448	1
GO:0140058	neuron projection arborization	0.114499	0.0964448	1
GO:0090596	sensory organ morphogenesis	0.114499	0.0964448	1
GO:0002366	leukocyte activation involved in immune response	0.11509	0.0969431	1
GO:0022898	regulation of transmembrane transporter activity	0.11509	0.0969431	1
GO:0030900	forebrain development	0.117285	0.0987913	1
GO:0002263	cell activation involved in immune response	0.120726	0.10169	1
GO:0009798	axis specification	0.120726	0.10169	1
GO:0006873	cellular ion homeostasis	0.120997	0.101918	1
GO:0007611	learning or memory	0.120997	0.101918	1
GO:0002275	myeloid cell activation involved in immune response	0.120997	0.101918	1
GO:0031128	developmental induction	0.120997	0.101918	1
GO:0060306	regulation of membrane repolarization	0.120997	0.101918	1
GO:0071276	cellular response to cadmium ion	0.120997	0.101918	1
GO:0110110	positive regulation of animal organ morphogenesis	0.120997	0.101918	1
GO:0055065	metal ion homeostasis	0.120997	0.101918	1
GO:0007218	neuropeptide signaling pathway	0.121212	0.102099	1
GO:0034766	negative regulation of ion transmembrane transport	0.121212	0.102099	1
GO:0060993	kidney morphogenesis	0.121212	0.102099	1
GO:0008217	regulation of blood pressure	0.122434	0.103129	1
GO:0060349	bone morphogenesis	0.122832	0.103464	1
GO:0010765	positive regulation of sodium ion transport	0.122832	0.103464	1
GO:0030279	negative regulation of ossification	0.122832	0.103464	1
GO:0060914	heart formation	0.122832	0.103464	1
GO:0010721	negative regulation of cell development	0.126604	0.106641	1
GO:0019233	sensory perception of pain	0.127469	0.10737	1
GO:0043405	regulation of MAP kinase activity	0.127469	0.10737	1
GO:0007588	excretion	0.127469	0.10737	1
GO:0051963	regulation of synapse assembly	0.129341	0.108946	1
GO:0032409	regulation of transporter activity	0.129341	0.108946	1
GO:0003352	regulation of cilium movement	0.130928	0.110283	1
GO:0007616	long-term memory	0.130928	0.110283	1
GO:0010092	specification of animal organ identity	0.130928	0.110283	1
GO:0010453	regulation of cell fate commitment	0.130928	0.110283	1
GO:0007204	positive regulation of cytosolic calcium ion concentration	0.132299	0.111439	1
GO:0051588	regulation of neurotransmitter transport	0.132299	0.111439	1
GO:0002444	myeloid leukocyte mediated immunity	0.134363	0.113177	1
GO:0043266	regulation of potassium ion transport	0.134363	0.113177	1
GO:0007617	mating behavior	0.134363	0.113177	1
GO:0099622	cardiac muscle cell membrane repolarization	0.134363	0.113177	1
GO:0044703	multi-organism reproductive process	0.137195	0.115563	1
GO:0030510	regulation of BMP signaling pathway	0.137195	0.115563	1
GO:0021532	neural tube patterning	0.137195	0.115563	1
GO:0030574	collagen catabolic process	0.137195	0.115563	1
GO:0042269	regulation of natural killer cell mediated cytotoxicity	0.137195	0.115563	1
GO:0045124	regulation of bone resorption	0.137195	0.115563	1
GO:0071542	dopaminergic neuron differentiation	0.137195	0.115563	1
GO:0098739	import across plasma membrane	0.139629	0.117612	1
GO:0009408	response to heat	0.142412	0.119956	1
GO:0018105	peptidyl-serine phosphorylation	0.143884	0.121197	1
GO:0006775	fat-soluble vitamin metabolic process	0.148423	0.12502	1
GO:0043393	regulation of protein binding	0.148423	0.12502	1
GO:0070374	positive regulation of ERK1 and ERK2 cascade	0.148423	0.12502	1
GO:1901888	regulation of cell junction assembly	0.148423	0.12502	1
GO:0044706	multi-multicellular organism process	0.150331	0.126627	1
GO:1901381	positive regulation of potassium ion transmembrane transport	0.152078	0.128098	1
GO:0032414	positive regulation of ion transmembrane transporter activity	0.152078	0.128098	1
GO:0030198	extracellular matrix organization	0.152729	0.128647	1
GO:0050679	positive regulation of epithelial cell proliferation	0.152729	0.128647	1
GO:0043062	extracellular structure organization	0.152729	0.128647	1
GO:0003012	muscle system process	0.152729	0.128647	1
GO:0002715	regulation of natural killer cell mediated immunity	0.152729	0.128647	1
GO:0010463	mesenchymal cell proliferation	0.152729	0.128647	1
GO:0086091	regulation of heart rate by cardiac conduction	0.152729	0.128647	1
GO:0097009	energy homeostasis	0.152729	0.128647	1
GO:0045229	external encapsulating structure organization	0.152729	0.128647	1
GO:0001909	leukocyte mediated cytotoxicity	0.152729	0.128647	1
GO:0072009	nephron epithelium development	0.152729	0.128647	1
GO:0045936	negative regulation of phosphate metabolic process	0.153315	0.12914	1
GO:0051090	regulation of DNA-binding transcription factor activity	0.153315	0.12914	1
GO:0008016	regulation of heart contraction	0.153315	0.12914	1
GO:0010563	negative regulation of phosphorus metabolic process	0.154273	0.129947	1
GO:0021517	ventral spinal cord development	0.156233	0.131599	1
GO:0043406	positive regulation of MAP kinase activity	0.156296	0.131652	1
GO:0090287	regulation of cellular response to growth factor stimulus	0.156296	0.131652	1
GO:0019098	reproductive behavior	0.160587	0.135266	1
GO:2001258	negative regulation of cation channel activity	0.160587	0.135266	1
GO:0001667	ameboidal-type cell migration	0.160587	0.135266	1
GO:0018209	peptidyl-serine modification	0.163338	0.137583	1
GO:0001825	blastocyst formation	0.163338	0.137583	1
GO:0045933	positive regulation of muscle contraction	0.163338	0.137583	1
GO:0046850	regulation of bone remodeling	0.163338	0.137583	1
GO:0048701	embryonic cranial skeleton morphogenesis	0.163338	0.137583	1
GO:1904645	response to amyloid-beta	0.163338	0.137583	1
GO:0030278	regulation of ossification	0.164402	0.138479	1
GO:0043583	ear development	0.164661	0.138697	1
GO:1901215	negative regulation of neuron death	0.165903	0.139744	1
GO:0034763	negative regulation of transmembrane transport	0.165903	0.139744	1
GO:0016042	lipid catabolic process	0.165903	0.139744	1
GO:0001933	negative regulation of protein phosphorylation	0.166727	0.140437	1
GO:0060249	anatomical structure homeostasis	0.166727	0.140437	1
GO:0032411	positive regulation of transporter activity	0.167535	0.141118	1
GO:0048706	embryonic skeletal system development	0.169757	0.14299	1
GO:0030857	negative regulation of epithelial cell differentiation	0.169757	0.14299	1
GO:0032924	activin receptor signaling pathway	0.169757	0.14299	1
GO:0086009	membrane repolarization	0.169757	0.14299	1
GO:0030317	flagellated sperm motility	0.171276	0.144269	1
GO:0097722	sperm motility	0.171276	0.144269	1
GO:0016055	Wnt signaling pathway	0.173299	0.145974	1
GO:0043114	regulation of vascular permeability	0.173524	0.146163	1
GO:0043268	positive regulation of potassium ion transport	0.173524	0.146163	1
GO:0198738	cell-cell signaling by wnt	0.174925	0.147343	1
GO:0055078	sodium ion homeostasis	0.179079	0.150842	1
GO:0002703	regulation of leukocyte mediated immunity	0.179724	0.151386	1
GO:0060562	epithelial tube morphogenesis	0.180791	0.152284	1
GO:0048545	response to steroid hormone	0.182262	0.153523	1
GO:0045761	regulation of adenylate cyclase activity	0.18281	0.153985	1
GO:0050433	regulation of catecholamine secretion	0.18281	0.153985	1
GO:2000027	regulation of animal organ morphogenesis	0.183095	0.154224	1
GO:0048593	camera-type eye morphogenesis	0.184097	0.155068	1
GO:0006584	catecholamine metabolic process	0.184097	0.155068	1
GO:0009712	catechol-containing compound metabolic process	0.184097	0.155068	1
GO:0043303	mast cell degranulation	0.184097	0.155068	1
GO:0045332	phospholipid translocation	0.184097	0.155068	1
GO:0050432	catecholamine secretion	0.184097	0.155068	1
GO:0060632	regulation of microtubule-based movement	0.184097	0.155068	1
GO:0086002	cardiac muscle cell action potential involved in contraction	0.184097	0.155068	1
GO:0060348	bone development	0.184394	0.155319	1
GO:0043410	positive regulation of MAPK cascade	0.190796	0.160712	1
GO:0090257	regulation of muscle system process	0.191112	0.160978	1
GO:0002279	mast cell activation involved in immune response	0.19387	0.163301	1
GO:0051480	regulation of cytosolic calcium ion concentration	0.19387	0.163301	1
GO:2000179	positive regulation of neural precursor cell proliferation	0.19387	0.163301	1
GO:0014065	phosphatidylinositol 3-kinase signaling	0.195716	0.164856	1
GO:0098732	macromolecule deacylation	0.195716	0.164856	1
GO:0060048	cardiac muscle contraction	0.19887	0.167512	1
GO:0002448	mast cell mediated immunity	0.203646	0.171535	1
GO:0072132	mesenchyme morphogenesis	0.203646	0.171535	1
GO:2000649	regulation of sodium ion transmembrane transporter activity	0.203646	0.171535	1
GO:0030003	cellular cation homeostasis	0.205641	0.173216	1
GO:0060294	cilium movement involved in cell motility	0.207145	0.174483	1
GO:0034204	lipid translocation	0.207556	0.174829	1
GO:0035296	regulation of tube diameter	0.207556	0.174829	1
GO:0043271	negative regulation of ion transport	0.207556	0.174829	1
GO:0097746	blood vessel diameter maintenance	0.207556	0.174829	1
GO:0046395	carboxylic acid catabolic process	0.207556	0.174829	1
GO:0060047	heart contraction	0.207556	0.174829	1
GO:0030177	positive regulation of Wnt signaling pathway	0.209064	0.176099	1
GO:0035150	regulation of tube size	0.209064	0.176099	1
GO:0048660	regulation of smooth muscle cell proliferation	0.209064	0.176099	1
GO:0002090	regulation of receptor internalization	0.209557	0.176515	1
GO:0098657	import into cell	0.209881	0.176787	1
GO:0006814	sodium ion transport	0.212481	0.178977	1
GO:0016054	organic acid catabolic process	0.212481	0.178977	1
GO:0001508	action potential	0.212481	0.178977	1
GO:0044458	motile cilium assembly	0.212481	0.178977	1
GO:0060393	regulation of pathway-restricted SMAD protein phosphorylation	0.212481	0.178977	1
GO:0006887	exocytosis	0.214028	0.180281	1
GO:0035051	cardiocyte differentiation	0.214823	0.18095	1
GO:0045453	bone resorption	0.217278	0.183018	1
GO:0048659	smooth muscle cell proliferation	0.217324	0.183056	1
GO:0043588	skin development	0.217324	0.183056	1
GO:0021537	telencephalon development	0.218429	0.183988	1
GO:0060828	regulation of canonical Wnt signaling pathway	0.218429	0.183988	1
GO:0042326	negative regulation of phosphorylation	0.218429	0.183988	1
GO:0006940	regulation of smooth muscle contraction	0.219519	0.184905	1
GO:1901016	regulation of potassium ion transmembrane transporter activity	0.219519	0.184905	1
GO:0090101	negative regulation of transmembrane receptor protein serine/threonine kinase signaling pathway	0.220592	0.185809	1
GO:0003015	heart process	0.221191	0.186314	1
GO:0097035	regulation of membrane lipid distribution	0.224274	0.188911	1
GO:0072006	nephron development	0.226356	0.190664	1
GO:0071900	regulation of protein serine/threonine kinase activity	0.226465	0.190756	1
GO:0008015	blood circulation	0.226465	0.190756	1
GO:0010469	regulation of signaling receptor activity	0.226465	0.190756	1
GO:0042267	natural killer cell mediated cytotoxicity	0.226465	0.190756	1
GO:0060389	pathway-restricted SMAD protein phosphorylation	0.226465	0.190756	1
GO:0071300	cellular response to retinoic acid	0.226465	0.190756	1
GO:0050878	regulation of body fluid levels	0.227666	0.191768	1
GO:0030522	intracellular receptor signaling pathway	0.227666	0.191768	1
GO:0007269	neurotransmitter secretion	0.227666	0.191768	1
GO:0099643	signal release from synapse	0.227666	0.191768	1
GO:0001539	cilium or flagellum-dependent cell motility	0.229594	0.193392	1
GO:0007612	learning	0.229594	0.193392	1
GO:0060285	cilium-dependent cell motility	0.229594	0.193392	1
GO:0045576	mast cell activation	0.233956	0.197066	1
GO:1902305	regulation of sodium ion transmembrane transport	0.233956	0.197066	1
GO:0030098	lymphocyte differentiation	0.235382	0.198267	1
GO:0001894	tissue homeostasis	0.235382	0.198267	1
GO:0060041	retina development in camera-type eye	0.235382	0.198267	1
GO:0002228	natural killer cell mediated immunity	0.235382	0.198267	1
GO:0035019	somatic stem cell population maintenance	0.235382	0.198267	1
GO:1902532	negative regulation of intracellular signal transduction	0.235382	0.198267	1
GO:0044282	small molecule catabolic process	0.235382	0.198267	1
GO:0003018	vascular process in circulatory system	0.235382	0.198267	1
GO:0032835	glomerulus development	0.235382	0.198267	1
GO:0048488	synaptic vesicle endocytosis	0.235382	0.198267	1
GO:0051339	regulation of lyase activity	0.235382	0.198267	1
GO:0051937	catecholamine transport	0.235382	0.198267	1
GO:0070373	negative regulation of ERK1 and ERK2 cascade	0.235382	0.198267	1
GO:0140238	presynaptic endocytosis	0.235382	0.198267	1
GO:0002449	lymphocyte mediated immunity	0.235382	0.198267	1
GO:0048592	eye morphogenesis	0.235382	0.198267	1
GO:0034103	regulation of tissue remodeling	0.235382	0.198267	1
GO:0048645	animal organ formation	0.235382	0.198267	1
GO:0006874	cellular calcium ion homeostasis	0.235382	0.198267	1
GO:0046651	lymphocyte proliferation	0.235382	0.198267	1
GO:0002706	regulation of lymphocyte mediated immunity	0.235382	0.198267	1
GO:0030307	positive regulation of cell growth	0.235382	0.198267	1
GO:0007548	sex differentiation	0.235382	0.198267	1
GO:0031279	regulation of cyclase activity	0.235382	0.198267	1
GO:0032413	negative regulation of ion transmembrane transporter activity	0.235382	0.198267	1
GO:0002645	positive regulation of tolerance induction	0.235382	0.198267	1
GO:0006222	UMP biosynthetic process	0.235382	0.198267	1
GO:0007168	receptor guanylyl cyclase signaling pathway	0.235382	0.198267	1
GO:0010739	positive regulation of protein kinase A signaling	0.235382	0.198267	1
GO:0021936	regulation of cerebellar granule cell precursor proliferation	0.235382	0.198267	1
GO:0033089	positive regulation of T cell differentiation in thymus	0.235382	0.198267	1
GO:0034379	very-low-density lipoprotein particle assembly	0.235382	0.198267	1
GO:0035581	sequestering of extracellular ligand from receptor	0.235382	0.198267	1
GO:0046541	saliva secretion	0.235382	0.198267	1
GO:0048340	paraxial mesoderm morphogenesis	0.235382	0.198267	1
GO:0048505	regulation of timing of cell differentiation	0.235382	0.198267	1
GO:0048672	positive regulation of collateral sprouting	0.235382	0.198267	1
GO:0048865	stem cell fate commitment	0.235382	0.198267	1
GO:0060068	vagina development	0.235382	0.198267	1
GO:0060075	regulation of resting membrane potential	0.235382	0.198267	1
GO:0060296	regulation of cilium beat frequency involved in ciliary motility	0.235382	0.198267	1
GO:0060856	establishment of blood-brain barrier	0.235382	0.198267	1
GO:0070472	regulation of uterine smooth muscle contraction	0.235382	0.198267	1
GO:0072205	metanephric collecting duct development	0.235382	0.198267	1
GO:0099566	regulation of postsynaptic cytosolic calcium ion concentration	0.235382	0.198267	1
GO:0150172	regulation of phosphatidylcholine metabolic process	0.235382	0.198267	1
GO:1901856	negative regulation of cellular respiration	0.235382	0.198267	1
GO:1902093	positive regulation of flagellated sperm motility	0.235382	0.198267	1
GO:1903596	regulation of gap junction assembly	0.235382	0.198267	1
GO:1905665	positive regulation of calcium ion import across plasma membrane	0.235382	0.198267	1
GO:1905809	negative regulation of synapse organization	0.235382	0.198267	1
GO:2000155	positive regulation of cilium-dependent cell motility	0.235382	0.198267	1
GO:2000347	positive regulation of hepatocyte proliferation	0.235382	0.198267	1
GO:2000480	negative regulation of cAMP-dependent protein kinase activity	0.235382	0.198267	1
GO:2001204	regulation of osteoclast development	0.235382	0.198267	1
GO:0035637	multicellular organismal signaling	0.235382	0.198267	1
GO:0006875	cellular metal ion homeostasis	0.235382	0.198267	1
GO:0035914	skeletal muscle cell differentiation	0.235382	0.198267	1
GO:0032943	mononuclear cell proliferation	0.235382	0.198267	1
GO:0090092	regulation of transmembrane receptor protein serine/threonine kinase signaling pathway	0.235382	0.198267	1
GO:0043433	negative regulation of DNA-binding transcription factor activity	0.235382	0.198267	1
GO:0048015	phosphatidylinositol-mediated signaling	0.235382	0.198267	1
GO:0001910	regulation of leukocyte mediated cytotoxicity	0.235382	0.198267	1
GO:0045860	positive regulation of protein kinase activity	0.235382	0.198267	1
GO:0021543	pallium development	0.235382	0.198267	1
GO:0030217	T cell differentiation	0.235382	0.198267	1
GO:0033143	regulation of intracellular steroid hormone receptor signaling pathway	0.235382	0.198267	1
GO:0055117	regulation of cardiac muscle contraction	0.235382	0.198267	1
GO:0086003	cardiac muscle cell contraction	0.235382	0.198267	1
GO:0002551	mast cell chemotaxis	0.235382	0.198267	1
GO:0002924	negative regulation of humoral immune response mediated by circulating immunoglobulin	0.235382	0.198267	1
GO:0003353	positive regulation of cilium movement	0.235382	0.198267	1
GO:0006182	cGMP biosynthetic process	0.235382	0.198267	1
GO:0006216	cytidine catabolic process	0.235382	0.198267	1
GO:0007614	short-term memory	0.235382	0.198267	1
GO:0009174	pyrimidine ribonucleoside monophosphate biosynthetic process	0.235382	0.198267	1
GO:0009972	cytidine deamination	0.235382	0.198267	1
GO:0019372	lipoxygenase pathway	0.235382	0.198267	1
GO:0032525	somite rostral/caudal axis specification	0.235382	0.198267	1
GO:0033148	positive regulation of intracellular estrogen receptor signaling pathway	0.235382	0.198267	1
GO:0040034	regulation of development, heterochronic	0.235382	0.198267	1
GO:0043374	CD8-positive, alpha-beta T cell differentiation	0.235382	0.198267	1
GO:0045654	positive regulation of megakaryocyte differentiation	0.235382	0.198267	1
GO:0046087	cytidine metabolic process	0.235382	0.198267	1
GO:0046929	negative regulation of neurotransmitter secretion	0.235382	0.198267	1
GO:0048103	somatic stem cell division	0.235382	0.198267	1
GO:0060394	negative regulation of pathway-restricted SMAD protein phosphorylation	0.235382	0.198267	1
GO:0070471	uterine smooth muscle contraction	0.235382	0.198267	1
GO:0072017	distal tubule development	0.235382	0.198267	1
GO:0097475	motor neuron migration	0.235382	0.198267	1
GO:1902260	negative regulation of delayed rectifier potassium channel activity	0.235382	0.198267	1
GO:1902947	regulation of tau-protein kinase activity	0.235382	0.198267	1
GO:1904953	Wnt signaling pathway involved in midbrain dopaminergic neuron differentiation	0.235382	0.198267	1
[truncated: 21,078 more rows]

## Sheet: KEGG Pathways
ID	Description	p.adjust	qvalue	cluster
hsa04080	Neuroactive ligand-receptor interaction	0.153232	0.141313	0
hsa04550	Signaling pathways regulating pluripotency of stem cells	0.153232	0.141313	0
hsa04061	Viral protein interaction with cytokine and cytokine receptor	0.153232	0.141313	0
hsa05146	Amoebiasis	0.189712	0.174956	0
hsa05323	Rheumatoid arthritis	0.219429	0.202361	0
hsa04060	Cytokine-cytokine receptor interaction	0.245945	0.226815	0
hsa04610	Complement and coagulation cascades	0.245945	0.226815	0
hsa05133	Pertussis	0.245945	0.226815	0
hsa04657	IL-17 signaling pathway	0.245945	0.226815	0
hsa04215	Apoptosis - multiple species	0.248486	0.229158	0
hsa04064	NF-kappa B signaling pathway	0.293489	0.270661	0
hsa05340	Primary immunodeficiency	0.308412	0.284423	0
hsa04668	TNF signaling pathway	0.353875	0.326349	0
hsa04062	Chemokine signaling pathway	0.374299	0.345184	0
hsa04726	Serotonergic synapse	0.378089	0.34868	0
hsa04724	Glutamatergic synapse	0.378089	0.34868	0
hsa04978	Mineral absorption	0.40103	0.369836	0
hsa04210	Apoptosis	0.409904	0.37802	0
hsa00830	Retinol metabolism	0.409904	0.37802	0
hsa04115	p53 signaling pathway	0.409904	0.37802	0
hsa04659	Th17 cell differentiation	0.409904	0.37802	0
hsa04730	Long-term depression	0.409904	0.37802	0
hsa05120	Epithelial cell signaling in Helicobacter pylori infection	0.409904	0.37802	0
hsa04072	Phospholipase D signaling pathway	0.409904	0.37802	0
hsa00533	Glycosaminoglycan biosynthesis - keratan sulfate	0.438934	0.404792	0
hsa01524	Platinum drug resistance	0.438934	0.404792	0
hsa00450	Selenocompound metabolism	0.438934	0.404792	0
hsa04742	Taste transduction	0.438934	0.404792	0
hsa04310	Wnt signaling pathway	0.438934	0.404792	0
hsa00515	Mannose type O-glycan biosynthesis	0.438934	0.404792	0
hsa00603	Glycosphingolipid biosynthesis - globo and isoglobo series	0.438934	0.404792	0
hsa00592	alpha-Linolenic acid metabolism	0.438934	0.404792	0
hsa04145	Phagosome	0.438934	0.404792	0
hsa04540	Gap junction	0.438934	0.404792	0
hsa05235	PD-L1 expression and PD-1 checkpoint pathway in cancer	0.441476	0.407137	0
hsa05210	Colorectal cancer	0.441476	0.407137	0
hsa04977	Vitamin digestion and absorption	0.441476	0.407137	0
hsa04750	Inflammatory mediator regulation of TRP channels	0.441476	0.407137	0
hsa00591	Linoleic acid metabolism	0.441476	0.407137	0
hsa00601	Glycosphingolipid biosynthesis - lacto and neolacto series	0.513098	0.473188	0
hsa03020	RNA polymerase	0.523118	0.482429	0
hsa04658	Th1 and Th2 cell differentiation	0.551268	0.508389	0
hsa04660	T cell receptor signaling pathway	0.551268	0.508389	0
hsa04722	Neurotrophin signaling pathway	0.551268	0.508389	0
hsa00760	Nicotinate and nicotinamide metabolism	0.551268	0.508389	0
hsa04014	Ras signaling pathway	0.551268	0.508389	0
hsa04380	Osteoclast differentiation	0.564618	0.5207	0
hsa00565	Ether lipid metabolism	0.564618	0.5207	0
hsa05033	Nicotine addiction	0.564618	0.5207	0
hsa05135	Yersinia infection	0.598542	0.551985	0
hsa04650	Natural killer cell mediated cytotoxicity	0.598542	0.551985	0
hsa04020	Calcium signaling pathway	0.598542	0.551985	0
hsa04961	Endocrine and other factor-regulated calcium reabsorption	0.613966	0.56621	0
hsa00330	Arginine and proline metabolism	0.613966	0.56621	0
hsa05144	Malaria	0.613966	0.56621	0
hsa00590	Arachidonic acid metabolism	0.613966	0.56621	0
hsa04913	Ovarian steroidogenesis	0.613966	0.56621	0
hsa04530	Tight junction	0.613966	0.56621	0
hsa00240	Pyrimidine metabolism	0.613966	0.56621	0
hsa05134	Legionellosis	0.63138	0.582269	0
hsa04923	Regulation of lipolysis in adipocytes	0.63138	0.582269	0
hsa04370	VEGF signaling pathway	0.63138	0.582269	0
hsa04621	NOD-like receptor signaling pathway	0.63138	0.582269	0
hsa04814	Motor proteins	0.655929	0.604909	0
hsa05203	Viral carcinogenesis	0.655929	0.604909	0
hsa05130	Pathogenic Escherichia coli infection	0.666137	0.614323	0
hsa04664	Fc epsilon RI signaling pathway	0.666137	0.614323	0
hsa04623	Cytosolic DNA-sensing pathway	0.676442	0.623826	0
hsa05205	Proteoglycans in cancer	0.682695	0.629593	0
hsa00980	Metabolism of xenobiotics by cytochrome P450	0.682695	0.629593	0
hsa01232	Nucleotide metabolism	0.682695	0.629593	0
hsa05218	Melanoma	0.682695	0.629593	0
hsa00983	Drug metabolism - other enzymes	0.682695	0.629593	0
hsa04662	B cell receptor signaling pathway	0.682695	0.629593	0
hsa00564	Glycerophospholipid metabolism	0.682695	0.629593	0
hsa04727	GABAergic synapse	0.685957	0.632601	0
hsa04512	ECM-receptor interaction	0.68672	0.633305	0
hsa05032	Morphine addiction	0.68672	0.633305	0
hsa05321	Inflammatory bowel disease	0.68672	0.633305	0
hsa04666	Fc gamma R-mediated phagocytosis	0.688814	0.635236	0
hsa05231	Choline metabolism in cancer	0.688814	0.635236	0
hsa05132	Salmonella infection	0.688814	0.635236	0
hsa04912	GnRH signaling pathway	0.688814	0.635236	0
hsa04810	Regulation of actin cytoskeleton	0.688814	0.635236	0
hsa04625	C-type lectin receptor signaling pathway	0.688814	0.635236	0
hsa04350	TGF-beta signaling pathway	0.713565	0.658062	0
hsa05166	Human T-cell leukemia virus 1 infection	0.713565	0.658062	0
hsa05142	Chagas disease	0.713565	0.658062	0
hsa04071	Sphingolipid signaling pathway	0.722663	0.666452	0
hsa04640	Hematopoietic cell lineage	0.722663	0.666452	0
hsa04611	Platelet activation	0.722663	0.666452	0
hsa05012	Parkinson disease	0.729838	0.673069	0
hsa04270	Vascular smooth muscle contraction	0.729838	0.673069	0
hsa05020	Prion disease	0.739227	0.681728	0
hsa04010	MAPK signaling pathway	0.739227	0.681728	0
hsa04936	Alcoholic liver disease	0.739227	0.681728	0
hsa05016	Huntington disease	0.739227	0.681728	0
hsa04723	Retrograde endocannabinoid signaling	0.739227	0.681728	0
hsa04217	Necroptosis	0.739227	0.681728	0
hsa05224	Breast cancer	0.739227	0.681728	0
hsa04921	Oxytocin signaling pathway	0.739227	0.681728	0
hsa05226	Gastric cancer	0.75431	0.695637	0
hsa04022	cGMP-PKG signaling pathway	0.758754	0.699736	0
hsa04630	JAK-STAT signaling pathway	0.758754	0.699736	0
hsa05167	Kaposi sarcoma-associated herpesvirus infection	0.819405	0.755669	0
hsa05152	Tuberculosis	0.819405	0.755669	0
hsa05207	Chemical carcinogenesis - receptor activation	0.819405	0.755669	0
hsa04510	Focal adhesion	0.819405	0.755669	0
hsa04015	Rap1 signaling pathway	0.819405	0.755669	0
hsa04820	Cytoskeleton in muscle cells	0.823811	0.759733	0
hsa05417	Lipid and atherosclerosis	0.828482	0.764041	0
hsa04024	cAMP signaling pathway	0.835078	0.770123	0
hsa05165	Human papillomavirus infection	0.910923	0.840069	0
hsa04080	Neuroactive ligand-receptor interaction	0.000105813	9.76157914992773e-05	1
hsa04974	Protein digestion and absorption	0.00349918	0.00322811	1
hsa04310	Wnt signaling pathway	0.0446949	0.0412324	1
hsa04371	Apelin signaling pathway	0.0931536	0.0859371	1
hsa04921	Oxytocin signaling pathway	0.0931536	0.0859371	1
hsa04972	Pancreatic secretion	0.0993924	0.0916925	1
hsa04611	Platelet activation	0.159904	0.147517	1
hsa04924	Renin secretion	0.159904	0.147517	1
hsa04024	cAMP signaling pathway	0.314474	0.290112	1
hsa04022	cGMP-PKG signaling pathway	0.314474	0.290112	1
hsa04350	TGF-beta signaling pathway	0.394457	0.363899	1
hsa05164	Influenza A	0.402816	0.37161	1
hsa04725	Cholinergic synapse	0.402816	0.37161	1
hsa05030	Cocaine addiction	0.402816	0.37161	1
hsa04270	Vascular smooth muscle contraction	0.409464	0.377744	1
hsa04923	Regulation of lipolysis in adipocytes	0.409464	0.377744	1
hsa04730	Long-term depression	0.440999	0.406835	1
hsa04014	Ras signaling pathway	0.440999	0.406835	1
hsa04650	Natural killer cell mediated cytotoxicity	0.440999	0.406835	1
hsa05224	Breast cancer	0.442347	0.408079	1
hsa05031	Amphetamine addiction	0.448363	0.413629	1
hsa04971	Gastric acid secretion	0.448363	0.413629	1
hsa05226	Gastric cancer	0.448363	0.413629	1
hsa05218	Melanoma	0.454939	0.419696	1
hsa04662	B cell receptor signaling pathway	0.454939	0.419696	1
hsa05235	PD-L1 expression and PD-1 checkpoint pathway in cancer	0.512707	0.472988	1
hsa04950	Maturity onset diabetes of the young	0.512707	0.472988	1
hsa04514	Cell adhesion molecules	0.517898	0.477777	1
hsa04925	Aldosterone synthesis and secretion	0.526375	0.485597	1
hsa04010	MAPK signaling pathway	0.531273	0.490116	1
hsa04670	Leukocyte transendothelial migration	0.62661	0.578067	1
hsa00230	Purine metabolism	0.62661	0.578067	1
hsa04660	T cell receptor signaling pathway	0.62661	0.578067	1
hsa00350	Tyrosine metabolism	0.62661	0.578067	1
hsa00514	Other types of O-glycan biosynthesis	0.62661	0.578067	1
hsa04550	Signaling pathways regulating pluripotency of stem cells	0.62661	0.578067	1
hsa04728	Dopaminergic synapse	0.62661	0.578067	1
hsa05219	Bladder cancer	0.62661	0.578067	1
hsa05145	Toxoplasmosis	0.62661	0.578067	1
hsa04961	Endocrine and other factor-regulated calcium reabsorption	0.62661	0.578067	1
hsa04020	Calcium signaling pathway	0.62661	0.578067	1
hsa04072	Phospholipase D signaling pathway	0.62661	0.578067	1
hsa05034	Alcoholism	0.62661	0.578067	1
hsa04261	Adrenergic signaling in cardiomyocytes	0.62661	0.578067	1
hsa00590	Arachidonic acid metabolism	0.62661	0.578067	1
hsa04330	Notch signaling pathway	0.62661	0.578067	1
hsa00240	Pyrimidine metabolism	0.62661	0.578067	1
hsa04978	Mineral absorption	0.62661	0.578067	1
hsa05202	Transcriptional misregulation in cancer	0.62661	0.578067	1
hsa05206	MicroRNAs in cancer	0.62661	0.578067	1
hsa05217	Basal cell carcinoma	0.62661	0.578067	1
hsa00830	Retinol metabolism	0.654643	0.603929	1
hsa04062	Chemokine signaling pathway	0.707126	0.652346	1
hsa05167	Kaposi sarcoma-associated herpesvirus infection	0.714966	0.659578	1
hsa04657	IL-17 signaling pathway	0.714966	0.659578	1
hsa01232	Nucleotide metabolism	0.714966	0.659578	1
hsa00983	Drug metabolism - other enzymes	0.714966	0.659578	1
hsa05205	Proteoglycans in cancer	0.714966	0.659578	1
hsa05207	Chemical carcinogenesis - receptor activation	0.716017	0.660548	1
hsa04015	Rap1 signaling pathway	0.719459	0.663724	1
hsa05215	Prostate cancer	0.73908	0.681825	1
hsa04714	Thermogenesis	0.73908	0.681825	1
hsa04931	Insulin resistance	0.73908	0.681825	1
hsa04810	Regulation of actin cytoskeleton	0.73908	0.681825	1
hsa01522	Endocrine resistance	0.73908	0.681825	1
hsa04916	Melanogenesis	0.73908	0.681825	1
hsa04668	TNF signaling pathway	0.73908	0.681825	1
hsa04142	Lysosome	0.754397	0.695954	1
hsa04380	Osteoclast differentiation	0.754397	0.695954	1
hsa04935	Growth hormone synthesis, secretion and action	0.754397	0.695954	1
hsa04210	Apoptosis	0.754397	0.695954	1
hsa04060	Cytokine-cytokine receptor interaction	0.754397	0.695954	1
hsa04926	Relaxin signaling pathway	0.754397	0.695954	1
hsa05418	Fluid shear stress and atherosclerosis	0.754397	0.695954	1
hsa04915	Estrogen signaling pathway	0.754397	0.695954	1
hsa04150	mTOR signaling pathway	0.754397	0.695954	1
hsa04932	Non-alcoholic fatty liver disease	0.754397	0.695954	1
hsa04934	Cushing syndrome	0.754397	0.695954	1
hsa04390	Hippo signaling pathway	0.754397	0.695954	1
hsa05160	Hepatitis C	0.754397	0.695954	1
hsa04530	Tight junction	0.754397	0.695954	1
hsa04630	JAK-STAT signaling pathway	0.754397	0.695954	1
hsa05165	Human papillomavirus infection	0.754397	0.695954	1
hsa05161	Hepatitis B	0.754397	0.695954	1
hsa05225	Hepatocellular carcinoma	0.754397	0.695954	1
hsa04360	Axon guidance	0.768116	0.708611	1
hsa05130	Pathogenic Escherichia coli infection	0.781131	0.720617	1
hsa05415	Diabetic cardiomyopathy	0.818846	0.755411	1
hsa05417	Lipid and atherosclerosis	0.830173	0.76586	1
hsa04514	Cell adhesion molecules	0.0367805	0.0293429	2
hsa04110	Cell cycle	0.0367805	0.0293429	2
hsa04218	Cellular senescence	0.0381544	0.0304389	2
hsa05330	Allograft rejection	0.0381544	0.0304389	2
hsa04146	Peroxisome	0.0381544	0.0304389	2
hsa04940	Type I diabetes mellitus	0.0381544	0.0304389	2
hsa05332	Graft-versus-host disease	0.0381544	0.0304389	2
hsa05320	Autoimmune thyroid disease	0.0505994	0.0403674	2
hsa04914	Progesterone-mediated oocyte maturation	0.0543235	0.0433384	2
hsa05169	Epstein-Barr virus infection	0.0613481	0.0489425	2
hsa05416	Viral myocarditis	0.0613481	0.0489425	2
hsa05203	Viral carcinogenesis	0.0783565	0.0625115	2
hsa05166	Human T-cell leukemia virus 1 infection	0.0783565	0.0625115	2
hsa04114	Oocyte meiosis	0.0783565	0.0625115	2
hsa04612	Antigen processing and presentation	0.0783565	0.0625115	2
hsa04672	Intestinal immune network for IgA production	0.113739	0.090739	2
hsa05321	Inflammatory bowel disease	0.156511	0.124862	2
hsa03440	Homologous recombination	0.156511	0.124862	2
hsa04974	Protein digestion and absorption	0.156511	0.124862	2
hsa00565	Ether lipid metabolism	0.156511	0.124862	2
hsa05165	Human papillomavirus infection	0.156511	0.124862	2
hsa04145	Phagosome	0.179235	0.142991	2
hsa03460	Fanconi anemia pathway	0.183398	0.146312	2
hsa00600	Sphingolipid metabolism	0.208399	0.166257	2
hsa04658	Th1 and Th2 cell differentiation	0.208399	0.166257	2
hsa00590	Arachidonic acid metabolism	0.208399	0.166257	2
hsa04640	Hematopoietic cell lineage	0.208399	0.166257	2
hsa05310	Asthma	0.217987	0.173907	2
hsa00561	Glycerolipid metabolism	0.233963	0.186652	2
hsa04210	Apoptosis	0.237243	0.189268	2
hsa05170	Human immunodeficiency virus 1 infection	0.237243	0.189268	2
hsa04115	p53 signaling pathway	0.237243	0.189268	2
hsa04820	Cytoskeleton in muscle cells	0.237243	0.189268	2
hsa04659	Th17 cell differentiation	0.238897	0.190588	2
hsa05212	Pancreatic cancer	0.320603	0.255772	2
hsa05202	Transcriptional misregulation in cancer	0.320603	0.255772	2
hsa00564	Glycerophospholipid metabolism	0.327786	0.261503	2
hsa04512	ECM-receptor interaction	0.349998	0.279223	2
hsa04360	Axon guidance	0.349998	0.279223	2
hsa04950	Maturity onset diabetes of the young	0.363538	0.290025	2
hsa05231	Choline metabolism in cancer	0.378321	0.301818	2
hsa05140	Leishmaniasis	0.410994	0.327884	2
hsa05150	Staphylococcus aureus infection	0.451154	0.359923	2
hsa05323	Rheumatoid arthritis	0.463147	0.369491	2
hsa05322	Systemic lupus erythematosus	0.463147	0.369491	2
hsa04142	Lysosome	0.464891	0.370883	2
hsa04919	Thyroid hormone signaling pathway	0.478193	0.381495	2
hsa04975	Fat digestion and absorption	0.484665	0.386658	2
hsa04144	Endocytosis	0.484665	0.386658	2
hsa05163	Human cytomegalovirus infection	0.490891	0.391625	2
hsa04550	Signaling pathways regulating pluripotency of stem cells	0.505117	0.402974	2
hsa04371	Apelin signaling pathway	0.51156	0.408114	2
hsa04650	Natural killer cell mediated cytotoxicity	0.51156	0.408114	2
hsa05145	Toxoplasmosis	0.51156	0.408114	2
hsa04072	Phospholipase D signaling pathway	0.51156	0.408114	2
hsa00240	Pyrimidine metabolism	0.559945	0.446715	2
hsa05206	MicroRNAs in cancer	0.564748	0.450547	2
hsa05161	Hepatitis B	0.564748	0.450547	2
hsa03250	Viral life cycle - HIV-1	0.564748	0.450547	2
hsa05221	Acute myeloid leukemia	0.60768	0.484797	2
hsa04814	Motor proteins	0.611142	0.487559	2
hsa04929	GnRH secretion	0.617245	0.492428	2
hsa05164	Influenza A	0.627006	0.500215	2
hsa04610	Complement and coagulation cascades	0.627006	0.500215	2
hsa04971	Gastric acid secretion	0.627006	0.500215	2
hsa05167	Kaposi sarcoma-associated herpesvirus infection	0.627006	0.500215	2
hsa05152	Tuberculosis	0.627006	0.500215	2
hsa01232	Nucleotide metabolism	0.627006	0.500215	2
hsa00983	Drug metabolism - other enzymes	0.627006	0.500215	2
hsa04510	Focal adhesion	0.627006	0.500215	2
hsa04080	Neuroactive ligand-receptor interaction	0.627006	0.500215	2
hsa04540	Gap junction	0.627006	0.500215	2
hsa05222	Small cell lung cancer	0.627006	0.500215	2
hsa04061	Viral protein interaction with cytokine and cytokine receptor	0.627006	0.500215	2
hsa04970	Salivary secretion	0.627006	0.500215	2
hsa04070	Phosphatidylinositol signaling system	0.628182	0.501153	2
hsa04666	Fc gamma R-mediated phagocytosis	0.628182	0.501153	2
hsa05215	Prostate cancer	0.628182	0.501153	2
hsa04020	Calcium signaling pathway	0.677955	0.540861	2
hsa04152	AMPK signaling pathway	0.677955	0.540861	2
hsa04928	Parathyroid hormone synthesis, secretion and action	0.680068	0.542547	2
hsa04670	Leukocyte transendothelial migration	0.681083	0.543357	2
hsa04611	Platelet activation	0.681083	0.543357	2
hsa04010	MAPK signaling pathway	0.721808	0.575847	2
hsa05162	Measles	0.721808	0.575847	2
hsa04613	Neutrophil extracellular trap formation	0.721808	0.575847	2
hsa05034	Alcoholism	0.721808	0.575847	2
hsa05224	Breast cancer	0.721808	0.575847	2
hsa04934	Cushing syndrome	0.732447	0.584335	2
hsa05226	Gastric cancer	0.732447	0.584335	2
hsa04310	Wnt signaling pathway	0.744075	0.593611	2
hsa04062	Chemokine signaling pathway	0.78496	0.626229	2
hsa05171	Coronavirus disease - COVID-19	0.828737	0.661153	2
hsa04810	Regulation of actin cytoskeleton	0.844664	0.673859	2
hsa04060	Cytokine-cytokine receptor interaction	0.884142	0.705354	2
hsa04514	Cell adhesion molecules	2.37994360092032e-06	1.77091992083e-06	3
hsa05330	Allograft rejection	0.00459308	0.00341772	3
hsa04940	Type I diabetes mellitus	0.00459308	0.00341772	3
hsa05332	Graft-versus-host disease	0.00459308	0.00341772	3
hsa05165	Human papillomavirus infection	0.00526191	0.0039154	3
hsa05320	Autoimmune thyroid disease	0.00526191	0.0039154	3
hsa05170	Human immunodeficiency virus 1 infection	0.00734962	0.00546886	3
hsa05416	Viral myocarditis	0.00734962	0.00546886	3
hsa04530	Tight junction	0.00734962	0.00546886	3
hsa04144	Endocytosis	0.00846338	0.00629762	3
hsa05163	Human cytomegalovirus infection	0.00854347	0.00635721	3
hsa04670	Leukocyte transendothelial migration	0.00984834	0.00732816	3
hsa04612	Antigen processing and presentation	0.00984834	0.00732816	3
hsa05167	Kaposi sarcoma-associated herpesvirus infection	0.015668	0.0116585	3
hsa04650	Natural killer cell mediated cytotoxicity	0.0179729	0.0133737	3
hsa04218	Cellular senescence	0.0324589	0.0241527	3
hsa04145	Phagosome	0.0381411	0.0283808	3
hsa05203	Viral carcinogenesis	0.0387494	0.0288335	3
hsa00910	Nitrogen metabolism	0.0387494	0.0288335	3
hsa00561	Glycerolipid metabolism	0.0387494	0.0288335	3
hsa00220	Arginine biosynthesis	0.051322	0.0381888	3
hsa04964	Proximal tubule bicarbonate reclamation	0.051322	0.0381888	3
hsa05169	Epstein-Barr virus infection	0.0818627	0.0609141	3
hsa00564	Glycerophospholipid metabolism	0.0822156	0.0611767	3
hsa00500	Starch and sucrose metabolism	0.0852824	0.0634587	3
hsa05160	Hepatitis C	0.088428	0.0657994	3
hsa05166	Human T-cell leukemia virus 1 infection	0.102758	0.0764625	3
hsa05231	Choline metabolism in cancer	0.102758	0.0764625	3
hsa04975	Fat digestion and absorption	0.102758	0.0764625	3
hsa00565	Ether lipid metabolism	0.102758	0.0764625	3
hsa00250	Alanine, aspartate and glutamate metabolism	0.109542	0.0815103	3
hsa05130	Pathogenic Escherichia coli infection	0.121875	0.0906874	3
hsa00600	Sphingolipid metabolism	0.148129	0.110223	3
hsa04142	Lysosome	0.148445	0.110458	3
hsa04210	Apoptosis	0.18147	0.135032	3
hsa04371	Apelin signaling pathway	0.20932	0.155756	3
hsa04072	Phospholipase D signaling pathway	0.21817	0.162341	3
hsa01521	EGFR tyrosine kinase inhibitor resistance	0.292157	0.217394	3
hsa04360	Axon guidance	0.320612	0.238568	3
hsa04512	ECM-receptor interaction	0.327944	0.244023	3
hsa05222	Small cell lung cancer	0.327944	0.244023	3
hsa04666	Fc gamma R-mediated phagocytosis	0.345056	0.256757	3
hsa04974	Protein digestion and absorption	0.345056	0.256757	3
hsa04933	AGE-RAGE signaling pathway in diabetic complications	0.409776	0.304915	3
hsa04510	Focal adhesion	0.409776	0.304915	3
hsa01523	Antifolate resistance	0.42955	0.319629	3
hsa01200	Carbon metabolism	0.456889	0.339972	3
hsa00512	Mucin type O-glycan biosynthesis	0.456889	0.339972	3
hsa04710	Circadian rhythm	0.505787	0.376357	3
hsa04926	Relaxin signaling pathway	0.505787	0.376357	3
hsa04550	Signaling pathways regulating pluripotency of stem cells	0.511089	0.380302	3
hsa04020	Calcium signaling pathway	0.514256	0.382659	3
hsa00514	Other types of O-glycan biosynthesis	0.516116	0.384043	3
hsa04217	Necroptosis	0.533261	0.3968	3
hsa05219	Bladder cancer	0.548114	0.407853	3
hsa04390	Hippo signaling pathway	0.556742	0.414272	3
hsa05226	Gastric cancer	0.556742	0.414272	3
hsa04310	Wnt signaling pathway	0.584004	0.434559	3
hsa04010	MAPK signaling pathway	0.584004	0.434559	3
hsa03250	Viral life cycle - HIV-1	0.605514	0.450564	3
hsa05217	Basal cell carcinoma	0.605514	0.450564	3
hsa04370	VEGF signaling pathway	0.607379	0.451951	3
hsa04213	Longevity regulating pathway - multiple species	0.636518	0.473634	3
hsa04929	GnRH secretion	0.636518	0.473634	3
hsa04920	Adipocytokine signaling pathway	0.636518	0.473634	3
hsa04623	Cytosolic DNA-sensing pathway	0.636518	0.473634	3
hsa04080	Neuroactive ligand-receptor interaction	0.636518	0.473634	3
hsa05205	Proteoglycans in cancer	0.636518	0.473634	3
hsa05211	Renal cell carcinoma	0.636518	0.473634	3
hsa04610	Complement and coagulation cascades	0.636518	0.473634	3
hsa04672	Intestinal immune network for IgA production	0.636518	0.473634	3
hsa04971	Gastric acid secretion	0.636518	0.473634	3
hsa05223	Non-small cell lung cancer	0.636518	0.473634	3
hsa05212	Pancreatic cancer	0.645024	0.479964	3
hsa04211	Longevity regulating pathway	0.670273	0.498751	3
hsa05321	Inflammatory bowel disease	0.670273	0.498751	3
hsa04061	Viral protein interaction with cytokine and cytokine receptor	0.670273	0.498751	3
hsa04970	Salivary secretion	0.670273	0.498751	3
hsa04070	Phosphatidylinositol signaling system	0.680135	0.50609	3
hsa05410	Hypertrophic cardiomyopathy	0.68231	0.507708	3
hsa04931	Insulin resistance	0.68914	0.51279	3
hsa04922	Glucagon signaling pathway	0.68914	0.51279	3
hsa04916	Melanogenesis	0.68914	0.51279	3
hsa05146	Amoebiasis	0.68914	0.51279	3
hsa04152	AMPK signaling pathway	0.705524	0.524982	3
hsa04928	Parathyroid hormone synthesis, secretion and action	0.705524	0.524982	3
hsa05323	Rheumatoid arthritis	0.705524	0.524982	3
hsa04658	Th1 and Th2 cell differentiation	0.705524	0.524982	3
hsa04066	HIF-1 signaling pathway	0.705524	0.524982	3
hsa04611	Platelet activation	0.705524	0.524982	3
hsa04060	Cytokine-cytokine receptor interaction	0.710386	0.5286	3
hsa04068	FoxO signaling pathway	0.717357	0.533787	3
hsa04910	Insulin signaling pathway	0.717357	0.533787	3
hsa05418	Fluid shear stress and atherosclerosis	0.717357	0.533787	3
hsa04659	Th17 cell differentiation	0.717357	0.533787	3
hsa04936	Alcoholic liver disease	0.717357	0.533787	3
hsa04150	mTOR signaling pathway	0.717357	0.533787	3
hsa04613	Neutrophil extracellular trap formation	0.717357	0.533787	3
hsa05224	Breast cancer	0.717357	0.533787	3
hsa04921	Oxytocin signaling pathway	0.717357	0.533787	3
hsa04261	Adrenergic signaling in cardiomyocytes	0.717357	0.533787	3
hsa04932	Non-alcoholic fatty liver disease	0.717357	0.533787	3
hsa04934	Cushing syndrome	0.721807	0.537098	3
hsa04148	Efferocytosis	0.724054	0.53877	3
hsa05206	MicroRNAs in cancer	0.729516	0.542834	3
hsa05225	Hepatocellular carcinoma	0.729516	0.542834	3
hsa04621	NOD-like receptor signaling pathway	0.737508	0.548781	3
hsa04062	Chemokine signaling pathway	0.766987	0.570716	3
hsa05207	Chemical carcinogenesis - receptor activation	0.789809	0.587698	3
hsa04015	Rap1 signaling pathway	0.789809	0.587698	3
hsa05171	Coronavirus disease - COVID-19	0.789809	0.587698	3
hsa04820	Cytoskeleton in muscle cells	0.789809	0.587698	3
hsa04014	Ras signaling pathway	0.789809	0.587698	3
hsa04714	Thermogenesis	0.789809	0.587698	3
hsa05208	Chemical carcinogenesis - reactive oxygen species	0.789809	0.587698	3
hsa04810	Regulation of actin cytoskeleton	0.794876	0.591468	3
hsa04020	Calcium signaling pathway	0.0619042	0.0569234	4
hsa04015	Rap1 signaling pathway	0.0619042	0.0569234	4
hsa04014	Ras signaling pathway	0.0619042	0.0569234	4
hsa04810	Regulation of actin cytoskeleton	0.0619042	0.0569234	4
hsa04725	Cholinergic synapse	0.0811413	0.0746127	4
hsa00910	Nitrogen metabolism	0.0811413	0.0746127	4
hsa04510	Focal adhesion	0.104271	0.0958814	4
hsa04024	cAMP signaling pathway	0.153723	0.141355	4
hsa04974	Protein digestion and absorption	0.178463	0.164104	4
hsa04710	Circadian rhythm	0.178463	0.164104	4
hsa00514	Other types of O-glycan biosynthesis	0.198295	0.182341	4
hsa00830	Retinol metabolism	0.400157	0.36796	4
hsa05226	Gastric cancer	0.438774	0.403471	4
hsa01521	EGFR tyrosine kinase inhibitor resistance	0.438774	0.403471	4
hsa05218	Melanoma	0.438774	0.403471	4
hsa00604	Glycosphingolipid biosynthesis - ganglio series	0.438774	0.403471	4
hsa04360	Axon guidance	0.438774	0.403471	4
hsa04010	MAPK signaling pathway	0.438774	0.403471	4
hsa04540	Gap junction	0.438774	0.403471	4
hsa04512	ECM-receptor interaction	0.438774	0.403471	4
hsa05215	Prostate cancer	0.457022	0.42025	4
hsa05231	Choline metabolism in cancer	0.457022	0.42025	4
hsa05165	Human papillomavirus infection	0.5058	0.465103	4
hsa04080	Neuroactive ligand-receptor interaction	0.536965	0.493761	4
hsa01523	Antifolate resistance	0.543637	0.499896	4
hsa04142	Lysosome	0.543637	0.499896	4
hsa00512	Mucin type O-glycan biosynthesis	0.564916	0.519463	4
hsa04380	Osteoclast differentiation	0.574227	0.528025	4
hsa04728	Dopaminergic synapse	0.579618	0.532982	4
hsa02010	ABC transporters	0.579618	0.532982	4
hsa01240	Biosynthesis of cofactors	0.579618	0.532982	4
hsa04072	Phospholipase D signaling pathway	0.579618	0.532982	4
hsa05224	Breast cancer	0.579618	0.532982	4
hsa04060	Cytokine-cytokine receptor interaction	0.601067	0.552705	4
hsa05219	Bladder cancer	0.601067	0.552705	4
hsa00310	Lysine degradation	0.642053	0.590393	4
hsa04340	Hedgehog signaling pathway	0.642053	0.590393	4
hsa05217	Basal cell carcinoma	0.64431	0.592469	4
hsa00561	Glycerolipid metabolism	0.64431	0.592469	4
hsa04923	Regulation of lipolysis in adipocytes	0.64431	0.592469	4
hsa04514	Cell adhesion molecules	0.64431	0.592469	4
hsa05213	Endometrial cancer	0.669718	0.615833	4
hsa04929	GnRH secretion	0.688361	0.632976	4
hsa05223	Non-small cell lung cancer	0.696794	0.64073	4
hsa05214	Glioma	0.696794	0.64073	4
hsa04742	Taste transduction	0.696794	0.64073	4
hsa01232	Nucleotide metabolism	0.696794	0.64073	4
hsa05212	Pancreatic cancer	0.696794	0.64073	4
hsa04976	Bile secretion	0.696794	0.64073	4
hsa04012	ErbB signaling pathway	0.696794	0.64073	4
hsa04061	Viral protein interaction with cytokine and cytokine receptor	0.696794	0.64073	4
hsa05235	PD-L1 expression and PD-1 checkpoint pathway in cancer	0.696794	0.64073	4
hsa04064	NF-kappa B signaling pathway	0.696794	0.64073	4
hsa05210	Colorectal cancer	0.696794	0.64073	4
hsa04750	Inflammatory mediator regulation of TRP channels	0.696794	0.64073	4
hsa04972	Pancreatic secretion	0.701499	0.645057	4
hsa04931	Insulin resistance	0.701499	0.645057	4
hsa05146	Amoebiasis	0.701499	0.645057	4
hsa04350	TGF-beta signaling pathway	0.701499	0.645057	4
hsa04620	Toll-like receptor signaling pathway	0.701499	0.645057	4
hsa04152	AMPK signaling pathway	0.703737	0.647115	4
hsa04066	HIF-1 signaling pathway	0.703737	0.647115	4
hsa04640	Hematopoietic cell lineage	0.703737	0.647115	4
hsa00230	Purine metabolism	0.703737	0.647115	4
hsa04068	FoxO signaling pathway	0.709582	0.65249	4
hsa05016	Huntington disease	0.709582	0.65249	4
hsa04910	Insulin signaling pathway	0.709582	0.65249	4
hsa05418	Fluid shear stress and atherosclerosis	0.709582	0.65249	4
hsa04659	Th17 cell differentiation	0.709582	0.65249	4
hsa04371	Apelin signaling pathway	0.709582	0.65249	4
hsa04150	mTOR signaling pathway	0.709582	0.65249	4
hsa04723	Retrograde endocannabinoid signaling	0.710451	0.653288	4
hsa04390	Hippo signaling pathway	0.72113	0.663108	4
hsa05160	Hepatitis C	0.72113	0.663108	4
hsa04530	Tight junction	0.72113	0.663108	4
hsa04630	JAK-STAT signaling pathway	0.724402	0.666117	4
hsa04621	NOD-like receptor signaling pathway	0.734056	0.674994	4
hsa05130	Pathogenic Escherichia coli infection	0.753158	0.692559	4
hsa04062	Chemokine signaling pathway	0.753158	0.692559	4
hsa05205	Proteoglycans in cancer	0.773975	0.711701	4
hsa05207	Chemical carcinogenesis - receptor activation	0.773975	0.711701	4
hsa04820	Cytoskeleton in muscle cells	0.773975	0.711701	4
hsa04714	Thermogenesis	0.773975	0.711701	4
hsa05208	Chemical carcinogenesis - reactive oxygen species	0.773975	0.711701	4
hsa05131	Shigellosis	0.773975	0.711701	4
hsa05163	Human cytomegalovirus infection	0.773975	0.711701	4
hsa05166	Human T-cell leukemia virus 1 infection	0.79185	0.728138	4
hsa04610	Complement and coagulation cascades	1.89872045553982e-11	1.57146007971556e-11	5
hsa04950	Maturity onset diabetes of the young	7.03007270501653e-09	5.81838078438491e-09	5
hsa00982	Drug metabolism - cytochrome P450	5.47371927755818e-06	4.53027790750094e-06	5
hsa04977	Vitamin digestion and absorption	5.47371927755818e-06	4.53027790750094e-06	5
hsa00980	Metabolism of xenobiotics by cytochrome P450	8.64313593918113e-06	7.1534190577393e-06	5
hsa00983	Drug metabolism - other enzymes	7.92377384147582e-05	6.55804504356777e-05	5
hsa04975	Fat digestion and absorption	7.92377384147582e-05	6.55804504356777e-05	5
hsa00480	Glutathione metabolism	7.92377384147582e-05	6.55804504356777e-05	5
hsa05204	Chemical carcinogenesis - DNA adducts	0.000221409	0.000183247	5
hsa01524	Platinum drug resistance	0.00036263	0.000300128	5
hsa04979	Cholesterol metabolism	0.00036263	0.000300128	5
hsa05418	Fluid shear stress and atherosclerosis	0.00173893	0.00143921	5
hsa03320	PPAR signaling pathway	0.0233306	0.0193094	5
hsa05207	Chemical carcinogenesis - receptor activation	0.025769	0.0213275	5
hsa05225	Hepatocellular carcinoma	0.025769	0.0213275	5
hsa00830	Retinol metabolism	0.0489599	0.0405213	5
hsa05143	African trypanosomiasis	0.0631593	0.0522733	5
hsa05033	Nicotine addiction	0.0731316	0.0605268	5
hsa04918	Thyroid hormone synthesis	0.0809474	0.0669955	5
hsa04611	Platelet activation	0.0809474	0.0669955	5
hsa04216	Ferroptosis	0.0900221	0.0745061	5
hsa05208	Chemical carcinogenesis - reactive oxygen species	0.0979384	0.0810579	5
hsa00900	Terpenoid backbone biosynthesis	0.126714	0.104874	5
hsa04613	Neutrophil extracellular trap formation	0.136191	0.112717	5
hsa04978	Mineral absorption	0.136191	0.112717	5
hsa05171	Coronavirus disease - COVID-19	0.205034	0.169694	5
hsa00650	Butanoate metabolism	0.205034	0.169694	5
hsa05417	Lipid and atherosclerosis	0.228192	0.188861	5
hsa00350	Tyrosine metabolism	0.322008	0.266507	5
hsa04727	GABAergic synapse	0.328514	0.271892	5
hsa05032	Morphine addiction	0.355146	0.293933	5
hsa04974	Protein digestion and absorption	0.387709	0.320884	5
hsa04080	Neuroactive ligand-receptor interaction	0.387709	0.320884	5
hsa00071	Fatty acid degradation	0.394666	0.326642	5
hsa00280	Valine, leucine and isoleucine degradation	0.419217	0.346961	5
hsa00620	Pyruvate metabolism	0.419217	0.346961	5
hsa05202	Transcriptional misregulation in cancer	0.419217	0.346961	5
hsa04350	TGF-beta signaling pathway	0.443343	0.366929	5
hsa04152	AMPK signaling pathway	0.468474	0.387729	5
hsa04923	Regulation of lipolysis in adipocytes	0.482078	0.398988	5
hsa04726	Serotonergic synapse	0.482078	0.398988	5
hsa04071	Sphingolipid signaling pathway	0.482078	0.398988	5
hsa04066	HIF-1 signaling pathway	0.482078	0.398988	5
hsa04115	p53 signaling pathway	0.490556	0.406004	5
hsa00120	Primary bile acid biosynthesis	0.490556	0.406004	5
hsa00360	Phenylalanine metabolism	0.498835	0.412857	5
hsa00770	Pantothenate and CoA biosynthesis	0.506615	0.419296	5
hsa04935	Growth hormone synthesis, secretion and action	0.514483	0.425807	5
hsa04920	Adipocytokine signaling pathway	0.514483	0.425807	5
hsa00340	Histidine metabolism	0.514483	0.425807	5
hsa00010	Glycolysis / Gluconeogenesis	0.514483	0.425807	5
hsa00670	One carbon pool by folate	0.514483	0.425807	5
hsa04550	Signaling pathways regulating pluripotency of stem cells	0.514483	0.425807	5
hsa04936	Alcoholic liver disease	0.522641	0.43256	5
hsa00790	Folate biosynthesis	0.522641	0.43256	5
hsa04964	Proximal tubule bicarbonate reclamation	0.522641	0.43256	5
hsa04742	Taste transduction	0.522641	0.43256	5
hsa04723	Retrograde endocannabinoid signaling	0.522641	0.43256	5
hsa05034	Alcoholism	0.522641	0.43256	5
hsa04911	Insulin secretion	0.575184	0.476047	5
hsa04512	ECM-receptor interaction	0.591229	0.489326	5
hsa00410	beta-Alanine metabolism	0.628971	0.520563	5
hsa04668	TNF signaling pathway	0.719387	0.595395	5
hsa00565	Ether lipid metabolism	0.741713	0.613873	5
hsa05150	Staphylococcus aureus infection	0.749656	0.620446	5
hsa00380	Tryptophan metabolism	0.769215	0.636634	5
hsa04962	Vasopressin-regulated water reabsorption	0.786345	0.650812	5
hsa05205	Proteoglycans in cancer	0.817592	0.676673	5
hsa00600	Sphingolipid metabolism	0.822548	0.680775	5
hsa05144	Malaria	0.822548	0.680775	5
hsa04340	Hedgehog signaling pathway	0.824984	0.682791	5
hsa04930	Type II diabetes mellitus	0.824984	0.682791	5
hsa00240	Pyrimidine metabolism	0.824984	0.682791	5
hsa05030	Cocaine addiction	0.824984	0.682791	5
hsa04714	Thermogenesis	0.853857	0.706687	5
hsa00140	Steroid hormone biosynthesis	0.853857	0.706687	5
hsa04024	cAMP signaling pathway	0.885017	0.732477	5
hsa05221	Acute myeloid leukemia	0.885017	0.732477	5
hsa04927	Cortisol synthesis and secretion	0.89261	0.738761	5
hsa04721	Synaptic vesicle cycle	0.900338	0.745157	5
hsa00562	Inositol phosphate metabolism	0.900338	0.745157	5
hsa04218	Cellular senescence	0.900338	0.745157	5
hsa01230	Biosynthesis of amino acids	0.900338	0.745157	5
hsa05031	Amphetamine addiction	0.900338	0.745157	5
hsa04971	Gastric acid secretion	0.900338	0.745157	5
hsa05133	Pertussis	0.900338	0.745157	5
hsa04814	Motor proteins	0.911346	0.754268	5
hsa05130	Pathogenic Escherichia coli infection	0.911346	0.754268	5
hsa04540	Gap junction	0.911346	0.754268	5
hsa04976	Bile secretion	0.911346	0.754268	5
hsa04211	Longevity regulating pathway	0.911346	0.754268	5
hsa05020	Prion disease	0.911346	0.754268	5
hsa04064	NF-kappa B signaling pathway	0.911346	0.754268	5
hsa04070	Phosphatidylinositol signaling system	0.911346	0.754268	5
hsa05215	Prostate cancer	0.911346	0.754268	5
hsa04925	Aldosterone synthesis and secretion	0.911346	0.754268	5
hsa04972	Pancreatic secretion	0.911346	0.754268	5
hsa04931	Insulin resistance	0.911346	0.754268	5
hsa04922	Glucagon signaling pathway	0.911346	0.754268	5
hsa04510	Focal adhesion	0.911346	0.754268	5
hsa04916	Melanogenesis	0.911346	0.754268	5
hsa04933	AGE-RAGE signaling pathway in diabetic complications	0.911346	0.754268	5
hsa05165	Human papillomavirus infection	0.911346	0.754268	5
hsa04928	Parathyroid hormone synthesis, secretion and action	0.911346	0.754268	5
hsa05322	Systemic lupus erythematosus	0.911346	0.754268	5
hsa04725	Cholinergic synapse	0.911346	0.754268	5
hsa04670	Leukocyte transendothelial migration	0.911346	0.754268	5
hsa04810	Regulation of actin cytoskeleton	0.911346	0.754268	5
hsa04926	Relaxin signaling pathway	0.911346	0.754268	5
hsa04728	Dopaminergic synapse	0.911346	0.754268	5
hsa04915	Estrogen signaling pathway	0.911346	0.754268	5
hsa01240	Biosynthesis of cofactors	0.911346	0.754268	5
hsa04072	Phospholipase D signaling pathway	0.911346	0.754268	5
hsa04261	Adrenergic signaling in cardiomyocytes	0.911346	0.754268	5
hsa04932	Non-alcoholic fatty liver disease	0.911346	0.754268	5
hsa05012	Parkinson disease	0.911346	0.754268	5
hsa04934	Cushing syndrome	0.911346	0.754268	5
hsa04390	Hippo signaling pathway	0.911346	0.754268	5
hsa04022	cGMP-PKG signaling pathway	0.911346	0.754268	5
hsa04010	MAPK signaling pathway	0.911346	0.754268	5
hsa04310	Wnt signaling pathway	0.911346	0.754268	5
hsa05161	Hepatitis B	0.911346	0.754268	5
hsa05016	Huntington disease	0.911346	0.754268	5
hsa04145	Phagosome	0.911346	0.754268	5
hsa04360	Axon guidance	0.911346	0.754268	5
hsa05203	Viral carcinogenesis	0.911346	0.754268	5
hsa04514	Cell adhesion molecules	0.911346	0.754268	5
hsa05132	Salmonella infection	0.950628	0.786779	5
hsa05163	Human cytomegalovirus infection	0.950628	0.786779	5
hsa04020	Calcium signaling pathway	0.950628	0.786779	5
hsa05166	Human T-cell leukemia virus 1 infection	0.950628	0.786779	5
hsa04820	Cytoskeleton in muscle cells	0.000222645	0.000185962	6
hsa04350	TGF-beta signaling pathway	0.000222645	0.000185962	6
hsa04510	Focal adhesion	0.000474662	0.000396457	6
hsa04814	Motor proteins	0.000681461	0.000569184	6
hsa04512	ECM-receptor interaction	0.00254254	0.00212364	6
hsa04371	Apelin signaling pathway	0.00383415	0.00320244	6
hsa04270	Vascular smooth muscle contraction	0.0687107	0.05739	6
hsa04962	Vasopressin-regulated water reabsorption	0.0699057	0.0583881	6
hsa04540	Gap junction	0.0699057	0.0583881	6
hsa00730	Thiamine metabolism	0.0699057	0.0583881	6
hsa05165	Human papillomavirus infection	0.0699057	0.0583881	6
hsa05034	Alcoholism	0.0712394	0.059502	6
hsa04974	Protein digestion and absorption	0.0712394	0.059502	6
hsa05206	MicroRNAs in cancer	0.0947773	0.0791618	6
hsa04014	Ras signaling pathway	0.0947773	0.0791618	6
hsa04614	Renin-angiotensin system	0.0949259	0.0792859	6
hsa04810	Regulation of actin cytoskeleton	0.102026	0.0852159	6
hsa04020	Calcium signaling pathway	0.127847	0.106783	6
hsa01521	EGFR tyrosine kinase inhibitor resistance	0.16448	0.13738	6
hsa04390	Hippo signaling pathway	0.232996	0.194608	6
hsa05132	Salmonella infection	0.252992	0.211309	6
hsa04145	Phagosome	0.295519	0.246829	6
hsa04660	T cell receptor signaling pathway	0.355626	0.297033	6
hsa04722	Neurotrophin signaling pathway	0.355626	0.297033	6
hsa00480	Glutathione metabolism	0.355626	0.297033	6
hsa04010	MAPK signaling pathway	0.413216	0.345134	6
hsa04921	Oxytocin signaling pathway	0.486193	0.406088	6
hsa05230	Central carbon metabolism in cancer	0.486193	0.406088	6
hsa05214	Glioma	0.486193	0.406088	6
hsa05218	Melanoma	0.486193	0.406088	6
hsa00534	Glycosaminoglycan biosynthesis - heparan sulfate / heparin	0.486193	0.406088	6
hsa05412	Arrhythmogenic right ventricular cardiomyopathy	0.486193	0.406088	6
hsa04022	cGMP-PKG signaling pathway	0.496931	0.415057	6
hsa05215	Prostate cancer	0.542714	0.453297	6
hsa05410	Hypertrophic cardiomyopathy	0.542714	0.453297	6
hsa05231	Choline metabolism in cancer	0.542714	0.453297	6
hsa04520	Adherens junction	0.542714	0.453297	6
hsa04514	Cell adhesion molecules	0.542714	0.453297	6
hsa05414	Dilated cardiomyopathy	0.549214	0.458726	6
hsa04713	Circadian entrainment	0.549214	0.458726	6
hsa05322	Systemic lupus erythematosus	0.618753	0.516808	6
hsa04640	Hematopoietic cell lineage	0.618753	0.516808	6
hsa04611	Platelet activation	0.618753	0.516808	6
hsa05340	Primary immunodeficiency	0.622794	0.520182	6
hsa04926	Relaxin signaling pathway	0.684423	0.571658	6
hsa05144	Malaria	0.686103	0.573061	6
hsa01240	Biosynthesis of cofactors	0.686103	0.573061	6
hsa04613	Neutrophil extracellular trap formation	0.686103	0.573061	6
hsa00310	Lysine degradation	0.686103	0.573061	6
hsa04072	Phospholipase D signaling pathway	0.686103	0.573061	6
hsa04261	Adrenergic signaling in cardiomyocytes	0.70053	0.585111	6
hsa04630	JAK-STAT signaling pathway	0.735039	0.613934	6
hsa00830	Retinol metabolism	0.735039	0.613934	6
hsa04310	Wnt signaling pathway	0.735039	0.613934	6
hsa04730	Long-term depression	0.735039	0.613934	6
hsa04924	Renin secretion	0.735039	0.613934	6
hsa04929	GnRH secretion	0.735039	0.613934	6
hsa04060	Cytokine-cytokine receptor interaction	0.735039	0.613934	6
hsa05203	Viral carcinogenesis	0.75359	0.629429	6
hsa04971	Gastric acid secretion	0.764505	0.638546	6
hsa04260	Cardiac muscle contraction	0.775247	0.647518	6
hsa05032	Morphine addiction	0.783595	0.65449	6
hsa04012	ErbB signaling pathway	0.783595	0.65449	6
hsa04970	Salivary secretion	0.783595	0.65449	6
hsa05235	PD-L1 expression and PD-1 checkpoint pathway in cancer	0.783595	0.65449	6
hsa04064	NF-kappa B signaling pathway	0.783595	0.65449	6
hsa04015	Rap1 signaling pathway	0.783595	0.65449	6
hsa04925	Aldosterone synthesis and secretion	0.787417	0.657682	6
hsa04080	Neuroactive ligand-receptor interaction	0.787417	0.657682	6
hsa04658	Th1 and Th2 cell differentiation	0.800312	0.668453	6
hsa04726	Serotonergic synapse	0.800312	0.668453	6
hsa04725	Cholinergic synapse	0.800312	0.668453	6
hsa04670	Leukocyte transendothelial migration	0.800312	0.668453	6
hsa00230	Purine metabolism	0.800312	0.668453	6
hsa05166	Human T-cell leukemia virus 1 infection	0.800312	0.668453	6
hsa04550	Signaling pathways regulating pluripotency of stem cells	0.800312	0.668453	6
hsa04728	Dopaminergic synapse	0.800312	0.668453	6
hsa04659	Th17 cell differentiation	0.800312	0.668453	6
hsa05135	Yersinia infection	0.800312	0.668453	6
hsa04915	Estrogen signaling pathway	0.800312	0.668453	6
hsa05017	Spinocerebellar ataxia	0.800312	0.668453	6
hsa04650	Natural killer cell mediated cytotoxicity	0.800312	0.668453	6
hsa05020	Prion disease	0.800312	0.668453	6
hsa04723	Retrograde endocannabinoid signaling	0.800312	0.668453	6
hsa05016	Huntington disease	0.81268	0.678783	6
hsa04621	NOD-like receptor signaling pathway	0.843197	0.704272	6
hsa05130	Pathogenic Escherichia coli infection	0.862651	0.720521	6
hsa05205	Proteoglycans in cancer	0.883202	0.737686	6
hsa04714	Thermogenesis	0.896177	0.748523	6
hsa05131	Shigellosis	0.896177	0.748523	6
hsa04024	cAMP signaling pathway	0.896177	0.748523	6
hsa05012	Parkinson disease	0.918079	0.766817	6
hsa03010	Ribosome	1.02808726762166e-39	9.65489590852122e-40	7
hsa05171	Coronavirus disease - COVID-19	2.69498694854194e-29	2.53089589594754e-29	7
hsa04390	Hippo signaling pathway	0.0335718	0.0315277	7
hsa04014	Ras signaling pathway	0.19992	0.187747	7
hsa04962	Vasopressin-regulated water reabsorption	0.205268	0.19277	7
hsa04020	Calcium signaling pathway	0.234355	0.220086	7
hsa04010	MAPK signaling pathway	0.346232	0.325151	7
hsa05221	Acute myeloid leukemia	0.346232	0.325151	7
hsa05132	Salmonella infection	0.350175	0.328854	7
hsa01521	EGFR tyrosine kinase inhibitor resistance	0.414964	0.389698	7
hsa05218	Melanoma	0.414964	0.389698	7
hsa05034	Alcoholism	0.414964	0.389698	7
hsa05224	Breast cancer	0.414964	0.389698	7
hsa05216	Thyroid cancer	0.414964	0.389698	7
hsa04974	Protein digestion and absorption	0.414964	0.389698	7
hsa04820	Cytoskeleton in muscle cells	0.414964	0.389698	7
hsa05215	Prostate cancer	0.414964	0.389698	7
hsa05226	Gastric cancer	0.414964	0.389698	7
hsa04520	Adherens junction	0.420044	0.394468	7
hsa05206	MicroRNAs in cancer	0.427606	0.401571	7
hsa04350	TGF-beta signaling pathway	0.464209	0.435944	7
hsa04145	Phagosome	0.466229	0.437842	7
hsa05134	Legionellosis	0.495387	0.465224	7
hsa05217	Basal cell carcinoma	0.495387	0.465224	7
hsa04722	Neurotrophin signaling pathway	0.509851	0.478807	7
hsa05213	Endometrial cancer	0.524208	0.49229	7
hsa05167	Kaposi sarcoma-associated herpesvirus infection	0.524208	0.49229	7
hsa00190	Oxidative phosphorylation	0.524208	0.49229	7
hsa00120	Primary bile acid biosynthesis	0.524208	0.49229	7
hsa04015	Rap1 signaling pathway	0.561796	0.52759	7
hsa04371	Apelin signaling pathway	0.561796	0.52759	7
hsa04260	Cardiac muscle contraction	0.619313	0.581604	7
hsa05412	Arrhythmogenic right ventricular cardiomyopathy	0.631994	0.593513	7
hsa03013	Nucleocytoplasmic transport	0.682508	0.640951	7
hsa04966	Collecting duct acid secretion	0.682508	0.640951	7
hsa05210	Colorectal cancer	0.684363	0.642694	7
hsa04137	Mitophagy - animal	0.684363	0.642694	7
hsa04814	Motor proteins	0.725666	0.681482	7
hsa05140	Leishmaniasis	0.725666	0.681482	7
hsa04916	Melanogenesis	0.725666	0.681482	7
hsa05012	Parkinson disease	0.748675	0.70309	7
hsa04060	Cytokine-cytokine receptor interaction	0.773255	0.726173	7
hsa04120	Ubiquitin mediated proteolysis	0.797059	0.748528	7
hsa05205	Proteoglycans in cancer	0.797059	0.748528	7
hsa05415	Diabetic cardiomyopathy	0.80561	0.756558	7
hsa05219	Bladder cancer	0.80561	0.756558	7
hsa04961	Endocrine and other factor-regulated calcium reabsorption	0.80561	0.756558	7
hsa05418	Fluid shear stress and atherosclerosis	0.80561	0.756558	7
hsa05110	Vibrio cholerae infection	0.80561	0.756558	7
hsa04936	Alcoholic liver disease	0.80561	0.756558	7
hsa04340	Hedgehog signaling pathway	0.80561	0.756558	7
hsa04979	Cholesterol metabolism	0.80561	0.756558	7
hsa05030	Cocaine addiction	0.80561	0.756558	7
hsa04810	Regulation of actin cytoskeleton	0.80561	0.756558	7
hsa04932	Non-alcoholic fatty liver disease	0.80561	0.756558	7
hsa04080	Neuroactive ligand-receptor interaction	0.80561	0.756558	7
hsa04370	VEGF signaling pathway	0.80561	0.756558	7
hsa04934	Cushing syndrome	0.80561	0.756558	7
hsa04140	Autophagy - animal	0.80561	0.756558	7
hsa05120	Epithelial cell signaling in Helicobacter pylori infection	0.80561	0.756558	7
hsa04630	JAK-STAT signaling pathway	0.80561	0.756558	7
hsa04310	Wnt signaling pathway	0.80561	0.756558	7
hsa05225	Hepatocellular carcinoma	0.80561	0.756558	7
hsa04721	Synaptic vesicle cycle	0.80561	0.756558	7
hsa05031	Amphetamine addiction	0.813723	0.764178	7
hsa05230	Central carbon metabolism in cancer	0.813723	0.764178	7
hsa05214	Glioma	0.813723	0.764178	7
hsa05020	Prion disease	0.813723	0.764178	7
hsa04657	IL-17 signaling pathway	0.813723	0.764178	7
hsa03320	PPAR signaling pathway	0.813723	0.764178	7
hsa04540	Gap junction	0.836697	0.785753	7
hsa04012	ErbB signaling pathway	0.836697	0.785753	7
hsa05231	Choline metabolism in cancer	0.836697	0.785753	7
hsa05207	Chemical carcinogenesis - receptor activation	0.836697	0.785753	7
hsa04510	Focal adhesion	0.836697	0.785753	7
hsa04912	GnRH signaling pathway	0.836697	0.785753	7
hsa01522	Endocrine resistance	0.836697	0.785753	7
hsa04933	AGE-RAGE signaling pathway in diabetic complications	0.836697	0.785753	7
hsa05169	Epstein-Barr virus infection	0.836697	0.785753	7
hsa04714	Thermogenesis	0.836697	0.785753	7
hsa05208	Chemical carcinogenesis - reactive oxygen species	0.836697	0.785753	7
hsa05131	Shigellosis	0.836697	0.785753	7
hsa04928	Parathyroid hormone synthesis, secretion and action	0.836697	0.785753	7
hsa05323	Rheumatoid arthritis	0.836697	0.785753	7
hsa04670	Leukocyte transendothelial migration	0.836697	0.785753	7
hsa04142	Lysosome	0.836697	0.785753	7
hsa05166	Human T-cell leukemia virus 1 infection	0.852012	0.800135	7
hsa04380	Osteoclast differentiation	0.852012	0.800135	7
hsa04926	Relaxin signaling pathway	0.852012	0.800135	7
hsa04550	Signaling pathways regulating pluripotency of stem cells	0.852012	0.800135	7
hsa04915	Estrogen signaling pathway	0.856213	0.804081	7
hsa04072	Phospholipase D signaling pathway	0.857891	0.805656	7
hsa05016	Huntington disease	0.879841	0.826269	7
hsa05202	Transcriptional misregulation in cancer	0.879841	0.826269	7
hsa04360	Axon guidance	0.88765	0.833603	7
hsa05203	Viral carcinogenesis	0.88765	0.833603	7
hsa04514	Cell adhesion molecules	0.88765	0.833603	7
hsa05130	Pathogenic Escherichia coli infection	0.88765	0.833603	7
hsa05152	Tuberculosis	0.903643	0.848622	7
hsa04144	Endocytosis	0.920828	0.864761	7
hsa05163	Human cytomegalovirus infection	0.920828	0.864761	7
hsa05165	Human papillomavirus infection	0.966259	0.907426	7
hsa04510	Focal adhesion	0.000207093	0.000120557	8
hsa04926	Relaxin signaling pathway	0.000207093	0.000120557	8
hsa05410	Hypertrophic cardiomyopathy	0.000207093	0.000120557	8
hsa05219	Bladder cancer	0.000449001	0.00026138	8
hsa05214	Glioma	0.000449001	0.00026138	8
hsa05218	Melanoma	0.000449001	0.00026138	8
hsa04068	FoxO signaling pathway	0.000574309	0.000334327	8
hsa04512	ECM-receptor interaction	0.000614919	0.000357967	8
hsa01522	Endocrine resistance	0.00122385	0.000712447	8
hsa04934	Cushing syndrome	0.00131475	0.000765367	8
hsa05206	MicroRNAs in cancer	0.00174663	0.00101678	8
hsa04014	Ras signaling pathway	0.00186517	0.00108578	8
hsa04066	HIF-1 signaling pathway	0.00186517	0.00108578	8
hsa05223	Non-small cell lung cancer	0.00198571	0.00115596	8
hsa04810	Regulation of actin cytoskeleton	0.00204678	0.00119151	8
hsa05212	Pancreatic cancer	0.00204678	0.00119151	8
hsa05165	Human papillomavirus infection	0.00337042	0.00196205	8
hsa05414	Dilated cardiomyopathy	0.00574219	0.00334274	8
hsa04820	Cytoskeleton in muscle cells	0.00605245	0.00352335	8
hsa04010	MAPK signaling pathway	0.00605245	0.00352335	8
hsa04350	TGF-beta signaling pathway	0.00605245	0.00352335	8
hsa05225	Hepatocellular carcinoma	0.00633214	0.00368617	8
hsa01521	EGFR tyrosine kinase inhibitor resistance	0.013376	0.00778664	8
hsa03320	PPAR signaling pathway	0.013376	0.00778664	8
hsa04080	Neuroactive ligand-receptor interaction	0.013376	0.00778664	8
hsa05412	Arrhythmogenic right ventricular cardiomyopathy	0.0140971	0.00820642	8
hsa05222	Small cell lung cancer	0.0176136	0.0102536	8
hsa05215	Prostate cancer	0.0220491	0.0128356	8
hsa05226	Gastric cancer	0.0220491	0.0128356	8
hsa04520	Adherens junction	0.0228682	0.0133124	8
hsa00061	Fatty acid biosynthesis	0.0255849	0.0148939	8
hsa05163	Human cytomegalovirus infection	0.0255849	0.0148939	8
hsa04933	AGE-RAGE signaling pathway in diabetic complications	0.0275769	0.0160536	8
hsa04115	p53 signaling pathway	0.0398569	0.0232022	8
hsa05213	Endometrial cancer	0.039872	0.023211	8
hsa04924	Renin secretion	0.0415676	0.024198	8
hsa05120	Epithelial cell signaling in Helicobacter pylori infection	0.0415676	0.024198	8
hsa04270	Vascular smooth muscle contraction	0.0415676	0.024198	8
hsa04060	Cytokine-cytokine receptor interaction	0.0483491	0.0281458	8
hsa05205	Proteoglycans in cancer	0.0485725	0.0282759	8
hsa05418	Fluid shear stress and atherosclerosis	0.0485725	0.0282759	8
hsa04550	Signaling pathways regulating pluripotency of stem cells	0.0490554	0.028557	8
hsa05230	Central carbon metabolism in cancer	0.0534181	0.0310967	8
hsa05224	Breast cancer	0.0587406	0.0341951	8
hsa04110	Cell cycle	0.0588422	0.0342542	8
hsa04921	Oxytocin signaling pathway	0.0588422	0.0342542	8
hsa04540	Gap junction	0.0673092	0.0391832	8
hsa04390	Hippo signaling pathway	0.0673092	0.0391832	8
hsa04012	ErbB signaling pathway	0.0692067	0.0402878	8
hsa05235	PD-L1 expression and PD-1 checkpoint pathway in cancer	0.0705452	0.041067	8
hsa05210	Colorectal cancer	0.0732729	0.0426549	8
hsa04218	Cellular senescence	0.0752972	0.0438333	8
hsa05231	Choline metabolism in cancer	0.0773746	0.0450426	8
hsa04912	GnRH signaling pathway	0.0787313	0.0458324	8
hsa05203	Viral carcinogenesis	0.0922615	0.0537088	8
hsa04216	Ferroptosis	0.0922615	0.0537088	8
hsa00071	Fatty acid degradation	0.101168	0.0588934	8
hsa04928	Parathyroid hormone synthesis, secretion and action	0.108306	0.0630488	8
hsa00620	Pyruvate metabolism	0.111033	0.0646365	8
hsa04919	Thyroid hormone signaling pathway	0.125809	0.073238	8
hsa04015	Rap1 signaling pathway	0.135505	0.0788823	8
hsa05217	Basal cell carcinoma	0.135505	0.0788823	8
hsa01212	Fatty acid metabolism	0.138965	0.0808968	8
hsa04371	Apelin signaling pathway	0.158394	0.0922069	8
hsa04915	Estrogen signaling pathway	0.158394	0.0922069	8
hsa05131	Shigellosis	0.162169	0.0944047	8
hsa04072	Phospholipase D signaling pathway	0.164366	0.0956834	8
hsa04024	cAMP signaling pathway	0.170293	0.0991341	8
hsa04920	Adipocytokine signaling pathway	0.170293	0.0991341	8
hsa05160	Hepatitis C	0.190858	0.111106	8
hsa01524	Platinum drug resistance	0.190858	0.111106	8
hsa04146	Peroxisome	0.191049	0.111217	8
hsa05166	Human T-cell leukemia virus 1 infection	0.191935	0.111733	8
hsa04630	JAK-STAT signaling pathway	0.194433	0.113187	8
hsa05220	Chronic myeloid leukemia	0.194433	0.113187	8
hsa00770	Pantothenate and CoA biosynthesis	0.200872	0.116935	8
hsa00430	Taurine and hypotaurine metabolism	0.220487	0.128353	8
hsa04974	Protein digestion and absorption	0.245105	0.142685	8
hsa04744	Phototransduction	0.255805	0.148913	8
hsa04972	Pancreatic secretion	0.255805	0.148913	8
hsa04916	Melanogenesis	0.271794	0.158222	8
hsa05146	Amoebiasis	0.271794	0.158222	8
hsa04668	TNF signaling pathway	0.274063	0.159542	8
hsa00650	Butanoate metabolism	0.285491	0.166195	8
hsa05207	Chemical carcinogenesis - receptor activation	0.285491	0.166195	8
hsa04152	AMPK signaling pathway	0.288801	0.168122	8
hsa00410	beta-Alanine metabolism	0.295361	0.17194	8
hsa05171	Coronavirus disease - COVID-19	0.303828	0.17687	8
hsa01200	Carbon metabolism	0.310821	0.180941	8
hsa05208	Chemical carcinogenesis - reactive oxygen species	0.32328	0.188193	8
hsa04144	Endocytosis	0.327221	0.190488	8
hsa04960	Aldosterone-regulated sodium reabsorption	0.345724	0.201259	8
hsa02010	ABC transporters	0.347311	0.202183	8
hsa04020	Calcium signaling pathway	0.374047	0.217747	8
hsa05110	Vibrio cholerae infection	0.414949	0.241557	8
hsa04530	Tight junction	0.425082	0.247456	8
hsa04913	Ovarian steroidogenesis	0.425082	0.247456	8
hsa04360	Axon guidance	0.477537	0.277992	8
hsa04814	Motor proteins	0.489311	0.284846	8
hsa04213	Longevity regulating pathway - multiple species	0.496967	0.289303	8
hsa04730	Long-term depression	0.496967	0.289303	8
hsa04062	Chemokine signaling pathway	0.500003	0.29107	8
hsa04971	Gastric acid secretion	0.540572	0.314687	8
hsa04260	Cardiac muscle contraction	0.553357	0.32213	8
hsa04727	GABAergic synapse	0.572305	0.33316	8
hsa04976	Bile secretion	0.57596	0.335288	8
hsa04211	Longevity regulating pathway	0.57596	0.335288	8
hsa05032	Morphine addiction	0.57596	0.335288	8
hsa04061	Viral protein interaction with cytokine and cytokine receptor	0.577009	0.335898	8
hsa04714	Thermogenesis	0.578869	0.336981	8
hsa04914	Progesterone-mediated oocyte maturation	0.578869	0.336981	8
hsa04750	Inflammatory mediator regulation of TRP channels	0.582656	0.339186	8
hsa04713	Circadian entrainment	0.614498	0.357722	8
hsa04726	Serotonergic synapse	0.640458	0.372834	8
hsa04724	Glutamatergic synapse	0.640458	0.372834	8
hsa04725	Cholinergic synapse	0.640458	0.372834	8
hsa04670	Leukocyte transendothelial migration	0.640458	0.372834	8
hsa04142	Lysosome	0.640458	0.372834	8
hsa04114	Oocyte meiosis	0.640458	0.372834	8
hsa04935	Growth hormone synthesis, secretion and action	0.665272	0.38728	8
hsa04210	Apoptosis	0.665272	0.38728	8
hsa04728	Dopaminergic synapse	0.680405	0.396089	8
hsa04150	mTOR signaling pathway	0.683204	0.397719	8
hsa04723	Retrograde endocannabinoid signaling	0.683204	0.397719	8
hsa05034	Alcoholism	0.683204	0.397719	8
hsa04261	Adrenergic signaling in cardiomyocytes	0.690522	0.401979	8
hsa05202	Transcriptional misregulation in cancer	0.714866	0.41615	8
hsa04310	Wnt signaling pathway	0.714866	0.41615	8
hsa05130	Pathogenic Escherichia coli infection	0.75597	0.440078	8
hsa05167	Kaposi sarcoma-associated herpesvirus infection	0.775582	0.451495	8
hsa05170	Human immunodeficiency virus 1 infection	0.797884	0.464478	8
hsa05132	Salmonella infection	0.815649	0.47482	8
hsa04360	Axon guidance	0.000943606	0.00081499	9
hsa04310	Wnt signaling pathway	0.00270394	0.00233538	9
hsa04820	Cytoskeleton in muscle cells	0.00881301	0.00761178	9
hsa03250	Viral life cycle - HIV-1	0.00881301	0.00761178	9
hsa04550	Signaling pathways regulating pluripotency of stem cells	0.0248107	0.0214289	9
hsa04390	Hippo signaling pathway	0.0376463	0.032515	9
hsa05206	MicroRNAs in cancer	0.0395738	0.0341798	9
hsa05217	Basal cell carcinoma	0.0562385	0.0485731	9
hsa00670	One carbon pool by folate	0.0606183	0.0523559	9
hsa01523	Antifolate resistance	0.106598	0.0920681	9
hsa04814	Motor proteins	0.187693	0.16211	9
hsa05130	Pathogenic Escherichia coli infection	0.191704	0.165574	9
hsa04330	Notch signaling pathway	0.246166	0.212613	9
hsa00240	Pyrimidine metabolism	0.246166	0.212613	9
hsa05165	Human papillomavirus infection	0.279394	0.241312	9
hsa05224	Breast cancer	0.311112	0.268707	9
hsa03018	RNA degradation	0.316599	0.273446	9
hsa04530	Tight junction	0.338966	0.292765	9
hsa01232	Nucleotide metabolism	0.372021	0.321314	9
hsa04540	Gap junction	0.401507	0.34678	9
hsa04514	Cell adhesion molecules	0.401507	0.34678	9
hsa04666	Fc gamma R-mediated phagocytosis	0.424163	0.366349	9
hsa04950	Maturity onset diabetes of the young	0.437125	0.377544	9
hsa05205	Proteoglycans in cancer	0.437125	0.377544	9
hsa04916	Melanogenesis	0.437125	0.377544	9
hsa05169	Epstein-Barr virus infection	0.475322	0.410534	9
hsa01210	2-Oxocarboxylic acid metabolism	0.475322	0.410534	9
hsa04660	T cell receptor signaling pathway	0.475322	0.410534	9
hsa00020	Citrate cycle (TCA cycle)	0.475322	0.410534	9
hsa05132	Salmonella infection	0.475322	0.410534	9
hsa04210	Apoptosis	0.504149	0.435432	9
hsa04150	mTOR signaling pathway	0.546867	0.472328	9
hsa04261	Adrenergic signaling in cardiomyocytes	0.559643	0.483362	9
hsa03460	Fanconi anemia pathway	0.559643	0.483362	9
hsa04934	Cushing syndrome	0.559643	0.483362	9
hsa05226	Gastric cancer	0.559643	0.483362	9
hsa05225	Hepatocellular carcinoma	0.581077	0.501875	9
hsa04340	Hedgehog signaling pathway	0.581077	0.501875	9
hsa04145	Phagosome	0.60415	0.521803	9
hsa00480	Glutathione metabolism	0.606253	0.523619	9
hsa01230	Biosynthesis of amino acids	0.63998	0.552749	9
hsa05211	Renal cell carcinoma	0.63998	0.552749	9
hsa04510	Focal adhesion	0.63998	0.552749	9
hsa04146	Peroxisome	0.63998	0.552749	9
hsa05230	Central carbon metabolism in cancer	0.63998	0.552749	9
hsa03015	mRNA surveillance pathway	0.63998	0.552749	9
hsa04260	Cardiac muscle contraction	0.63998	0.552749	9
hsa05100	Bacterial invasion of epithelial cells	0.63998	0.552749	9
hsa04727	GABAergic synapse	0.63998	0.552749	9
hsa04014	Ras signaling pathway	0.63998	0.552749	9
hsa03082	ATP-dependent chromatin remodeling	0.63998	0.552749	9
hsa04512	ECM-receptor interaction	0.63998	0.552749	9
hsa04012	ErbB signaling pathway	0.63998	0.552749	9
hsa04974	Protein digestion and absorption	0.64795	0.559633	9
hsa05410	Hypertrophic cardiomyopathy	0.64795	0.559633	9
hsa05414	Dilated cardiomyopathy	0.660244	0.570251	9
hsa05140	Leishmaniasis	0.660244	0.570251	9
hsa05142	Chagas disease	0.660244	0.570251	9
hsa04152	AMPK signaling pathway	0.660244	0.570251	9
hsa05012	Parkinson disease	0.660244	0.570251	9
hsa05322	Systemic lupus erythematosus	0.660244	0.570251	9
hsa04071	Sphingolipid signaling pathway	0.660244	0.570251	9
hsa01200	Carbon metabolism	0.660244	0.570251	9
hsa05020	Prion disease	0.660244	0.570251	9
hsa05016	Huntington disease	0.678221	0.585778	9
hsa04728	Dopaminergic synapse	0.684291	0.591021	9
hsa04613	Neutrophil extracellular trap formation	0.684291	0.591021	9
hsa05034	Alcoholism	0.684291	0.591021	9
hsa04217	Necroptosis	0.684291	0.591021	9
hsa05160	Hepatitis C	0.702538	0.60678	9
hsa05202	Transcriptional misregulation in cancer	0.702538	0.60678	9
hsa04630	JAK-STAT signaling pathway	0.702538	0.60678	9
hsa04015	Rap1 signaling pathway	0.79274	0.684688	9
hsa05170	Human immunodeficiency virus 1 infection	0.79274	0.684688	9
hsa05131	Shigellosis	0.794547	0.686248	9
hsa04810	Regulation of actin cytoskeleton	0.794547	0.686248	9
hsa04024	cAMP signaling pathway	0.794547	0.686248	9
hsa04010	MAPK signaling pathway	0.845679	0.730411	9
hsa04820	Cytoskeleton in muscle cells	2.41366874364711e-33	2.15354905448213e-33	10
hsa05414	Dilated cardiomyopathy	4.06636207200834e-12	3.62813257552623e-12	10
hsa04260	Cardiac muscle contraction	3.57681300686153e-11	3.19134193093409e-11	10
hsa05410	Hypertrophic cardiomyopathy	2.79994693728476e-10	2.49819826985808e-10	10
hsa04261	Adrenergic signaling in cardiomyocytes	4.01642206607202e-10	3.58357457524221e-10	10
hsa04814	Motor proteins	4.58880053333876e-09	4.09426814503408e-09	10
hsa04371	Apelin signaling pathway	0.000174004	0.000155252	10
hsa05412	Arrhythmogenic right ventricular cardiomyopathy	0.000255465	0.000227934	10
hsa04020	Calcium signaling pathway	0.00242651	0.00216501	10
hsa04022	cGMP-PKG signaling pathway	0.00242651	0.00216501	10
hsa04390	Hippo signaling pathway	0.0468463	0.0417977	10
hsa04520	Adherens junction	0.154955	0.138256	10
hsa05213	Endometrial cancer	0.219333	0.195695	10
hsa04670	Leukocyte transendothelial migration	0.240988	0.215017	10
hsa04919	Thyroid hormone signaling pathway	0.251561	0.224451	10
hsa04270	Vascular smooth muscle contraction	0.251561	0.224451	10
hsa05100	Bacterial invasion of epithelial cells	0.31803	0.283756	10
hsa04921	Oxytocin signaling pathway	0.361342	0.3224	10
hsa05415	Diabetic cardiomyopathy	0.361342	0.3224	10
hsa05226	Gastric cancer	0.384452	0.34302	10
hsa04922	Glucagon signaling pathway	0.404397	0.360815	10
hsa05416	Viral myocarditis	0.404397	0.360815	10
hsa00330	Arginine and proline metabolism	0.405313	0.361633	10
hsa04024	cAMP signaling pathway	0.405313	0.361633	10
hsa00310	Lysine degradation	0.405313	0.361633	10
hsa04611	Platelet activation	0.486072	0.433689	10
hsa04213	Longevity regulating pathway - multiple species	0.562891	0.502229	10
hsa04926	Relaxin signaling pathway	0.570725	0.509219	10
hsa00010	Glycolysis / Gluconeogenesis	0.594692	0.530602	10
hsa01230	Biosynthesis of amino acids	0.600885	0.536128	10
hsa04610	Complement and coagulation cascades	0.606867	0.541465	10
hsa04974	Protein digestion and absorption	0.814568	0.726782	10
hsa04931	Insulin resistance	0.852698	0.760803	10
hsa00500	Starch and sucrose metabolism	0.852698	0.760803	10
hsa04713	Circadian entrainment	0.853725	0.761719	10
hsa04350	TGF-beta signaling pathway	0.8678	0.774278	10
hsa01200	Carbon metabolism	0.87306	0.778971	10
hsa05205	Proteoglycans in cancer	0.87306	0.778971	10
hsa00260	Glycine, serine and threonine metabolism	0.87306	0.778971	10
hsa04510	Focal adhesion	0.87306	0.778971	10
hsa04961	Endocrine and other factor-regulated calcium reabsorption	0.87306	0.778971	10
hsa04910	Insulin signaling pathway	0.87306	0.778971	10
hsa00600	Sphingolipid metabolism	0.87306	0.778971	10
hsa04714	Thermogenesis	0.87306	0.778971	10
hsa04978	Mineral absorption	0.87306	0.778971	10
hsa05134	Legionellosis	0.87306	0.778971	10
hsa05217	Basal cell carcinoma	0.87306	0.778971	10
hsa00561	Glycerolipid metabolism	0.87306	0.778971	10
hsa04141	Protein processing in endoplasmic reticulum	0.87306	0.778971	10
hsa04730	Long-term depression	0.87306	0.778971	10
hsa04924	Renin secretion	0.87306	0.778971	10
hsa05225	Hepatocellular carcinoma	0.87306	0.778971	10
hsa03018	RNA degradation	0.87306	0.778971	10
hsa04920	Adipocytokine signaling pathway	0.87306	0.778971	10
hsa04971	Gastric acid secretion	0.87306	0.778971	10
hsa05230	Central carbon metabolism in cancer	0.87306	0.778971	10
hsa03320	PPAR signaling pathway	0.87306	0.778971	10
hsa00564	Glycerophospholipid metabolism	0.87306	0.778971	10
hsa04911	Insulin secretion	0.87306	0.778971	10
hsa04540	Gap junction	0.87306	0.778971	10
hsa03082	ATP-dependent chromatin remodeling	0.87306	0.778971	10
hsa04211	Longevity regulating pathway	0.87306	0.778971	10
hsa03013	Nucleocytoplasmic transport	0.87306	0.778971	10
hsa04512	ECM-receptor interaction	0.87306	0.778971	10
hsa04970	Salivary secretion	0.87306	0.778971	10
hsa04070	Phosphatidylinositol signaling system	0.87306	0.778971	10
hsa05231	Choline metabolism in cancer	0.87306	0.778971	10
hsa04972	Pancreatic secretion	0.87306	0.778971	10
hsa05140	Leishmaniasis	0.87306	0.778971	10
hsa04916	Melanogenesis	0.87306	0.778971	10
hsa05146	Amoebiasis	0.87306	0.778971	10
hsa04933	AGE-RAGE signaling pathway in diabetic complications	0.87306	0.778971	10
hsa04152	AMPK signaling pathway	0.87306	0.778971	10
hsa05150	Staphylococcus aureus infection	0.87306	0.778971	10
hsa04928	Parathyroid hormone synthesis, secretion and action	0.87306	0.778971	10
hsa04810	Regulation of actin cytoskeleton	0.87306	0.778971	10
hsa04071	Sphingolipid signaling pathway	0.87306	0.778971	10
hsa04066	HIF-1 signaling pathway	0.87306	0.778971	10
hsa00230	Purine metabolism	0.87306	0.778971	10
hsa04068	FoxO signaling pathway	0.87306	0.778971	10
hsa00190	Oxidative phosphorylation	0.87306	0.778971	10
hsa05418	Fluid shear stress and atherosclerosis	0.87306	0.778971	10
hsa04550	Signaling pathways regulating pluripotency of stem cells	0.87306	0.778971	10
hsa04936	Alcoholic liver disease	0.87306	0.778971	10
hsa04150	mTOR signaling pathway	0.87306	0.778971	10
hsa05017	Spinocerebellar ataxia	0.87306	0.778971	10
hsa04072	Phospholipase D signaling pathway	0.87306	0.778971	10
hsa05034	Alcoholism	0.87306	0.778971	10
hsa04217	Necroptosis	0.87306	0.778971	10
hsa05224	Breast cancer	0.87306	0.778971	10
hsa04060	Cytokine-cytokine receptor interaction	0.87306	0.778971	10
hsa04932	Non-alcoholic fatty liver disease	0.87306	0.778971	10
hsa05020	Prion disease	0.87306	0.778971	10
hsa04934	Cushing syndrome	0.87306	0.778971	10
hsa04530	Tight junction	0.87306	0.778971	10
hsa05016	Huntington disease	0.87306	0.778971	10
hsa05202	Transcriptional misregulation in cancer	0.87306	0.778971	10
hsa04310	Wnt signaling pathway	0.87306	0.778971	10
hsa05165	Human papillomavirus infection	0.900381	0.803348	10
hsa05171	Coronavirus disease - COVID-19	0.928195	0.828164	10
hsa05208	Chemical carcinogenesis - reactive oxygen species	0.928195	0.828164	10
hsa05131	Shigellosis	0.928195	0.828164	10
hsa05132	Salmonella infection	0.928195	0.828164	10
hsa05012	Parkinson disease	0.950293	0.84788	10
hsa04010	MAPK signaling pathway	0.950302	0.847888	10
hsa04814	Motor proteins	1.18724101011421e-08	9.88156532285998e-09	11
hsa05203	Viral carcinogenesis	0.00825393	0.00686985	11
hsa05016	Huntington disease	0.0506651	0.0421692	11
hsa05322	Systemic lupus erythematosus	0.0863442	0.0718654	11
hsa04613	Neutrophil extracellular trap formation	0.0954571	0.0794502	11
hsa05034	Alcoholism	0.0954571	0.0794502	11
hsa04261	Adrenergic signaling in cardiomyocytes	0.0954571	0.0794502	11
hsa05221	Acute myeloid leukemia	0.115857	0.0964289	11
hsa04914	Progesterone-mediated oocyte maturation	0.204514	0.17022	11
hsa04152	AMPK signaling pathway	0.254951	0.212199	11
hsa05418	Fluid shear stress and atherosclerosis	0.320162	0.266475	11
hsa04110	Cell cycle	0.333207	0.277333	11
hsa05202	Transcriptional misregulation in cancer	0.333207	0.277333	11
hsa05161	Hepatitis B	0.333207	0.277333	11
hsa04218	Cellular senescence	0.333207	0.277333	11
hsa00480	Glutathione metabolism	0.399073	0.332154	11
hsa05169	Epstein-Barr virus infection	0.399073	0.332154	11
hsa05132	Salmonella infection	0.399073	0.332154	11
hsa04664	Fc epsilon RI signaling pathway	0.399073	0.332154	11
hsa05204	Chemical carcinogenesis - DNA adducts	0.399073	0.332154	11
hsa04623	Cytosolic DNA-sensing pathway	0.399073	0.332154	11
hsa05166	Human T-cell leukemia virus 1 infection	0.399073	0.332154	11
hsa00982	Drug metabolism - cytochrome P450	0.399073	0.332154	11
hsa01524	Platinum drug resistance	0.399073	0.332154	11
hsa00980	Metabolism of xenobiotics by cytochrome P450	0.399073	0.332154	11
hsa03320	PPAR signaling pathway	0.399073	0.332154	11
hsa00983	Drug metabolism - other enzymes	0.399073	0.332154	11
hsa05165	Human papillomavirus infection	0.477159	0.397146	11
hsa04611	Platelet activation	0.477159	0.397146	11
hsa04660	T cell receptor signaling pathway	0.477159	0.397146	11
hsa04270	Vascular smooth muscle contraction	0.477159	0.397146	11
hsa04068	FoxO signaling pathway	0.477159	0.397146	11
hsa04380	Osteoclast differentiation	0.477159	0.397146	11
hsa05135	Yersinia infection	0.477159	0.397146	11
hsa04371	Apelin signaling pathway	0.477159	0.397146	11
hsa04650	Natural killer cell mediated cytotoxicity	0.477159	0.397146	11
hsa05225	Hepatocellular carcinoma	0.51959	0.432462	11
hsa05207	Chemical carcinogenesis - receptor activation	0.575306	0.478835	11
hsa04510	Focal adhesion	0.575306	0.478835	11
hsa04015	Rap1 signaling pathway	0.575306	0.478835	11
hsa05208	Chemical carcinogenesis - reactive oxygen species	0.588194	0.489562	11
hsa04810	Regulation of actin cytoskeleton	0.588194	0.489562	11
hsa04020	Calcium signaling pathway	0.598604	0.498226	11
hsa04014	Ras signaling pathway	0.000491843	0.000416963	12
hsa04514	Cell adhesion molecules	0.000491843	0.000416963	12
hsa04670	Leukocyte transendothelial migration	0.00120593	0.00102234	12
hsa04520	Adherens junction	0.0030439	0.00258049	12
hsa04015	Rap1 signaling pathway	0.00446809	0.00378786	12
hsa05418	Fluid shear stress and atherosclerosis	0.0109664	0.00929681	12
hsa05202	Transcriptional misregulation in cancer	0.0249775	0.0211748	12
hsa05323	Rheumatoid arthritis	0.0290185	0.0246006	12
hsa04066	HIF-1 signaling pathway	0.0290185	0.0246006	12
hsa04610	Complement and coagulation cascades	0.0344783	0.0292292	12
hsa04926	Relaxin signaling pathway	0.0392184	0.0332477	12
hsa04728	Dopaminergic synapse	0.0419003	0.0355212	12
hsa04371	Apelin signaling pathway	0.0420953	0.0356866	12
hsa05170	Human immunodeficiency virus 1 infection	0.0509541	0.0431967	12
hsa04010	MAPK signaling pathway	0.0509541	0.0431967	12
hsa05144	Malaria	0.0514796	0.0436422	12
hsa04148	Efferocytosis	0.0514796	0.0436422	12
hsa05163	Human cytomegalovirus infection	0.0613119	0.0519776	12
hsa04725	Cholinergic synapse	0.0860796	0.0729746	12
hsa04723	Retrograde endocannabinoid signaling	0.154283	0.130795	12
hsa05034	Alcoholism	0.154283	0.130795	12
hsa04727	GABAergic synapse	0.165775	0.140537	12
hsa00760	Nicotinate and nicotinamide metabolism	0.171823	0.145664	12
hsa05032	Morphine addiction	0.171823	0.145664	12
hsa04621	NOD-like receptor signaling pathway	0.22003	0.186532	12
hsa05140	Leishmaniasis	0.226648	0.192143	12
hsa04713	Circadian entrainment	0.226648	0.192143	12
hsa04668	TNF signaling pathway	0.226648	0.192143	12
hsa05130	Pathogenic Escherichia coli infection	0.246252	0.208762	12
hsa04928	Parathyroid hormone synthesis, secretion and action	0.25357	0.214965	12
hsa04726	Serotonergic synapse	0.25357	0.214965	12
hsa04724	Glutamatergic synapse	0.25357	0.214965	12
hsa00230	Purine metabolism	0.25357	0.214965	12
hsa00240	Pyrimidine metabolism	0.25357	0.214965	12
hsa05030	Cocaine addiction	0.25357	0.214965	12
hsa05152	Tuberculosis	0.258412	0.219071	12
hsa05134	Legionellosis	0.261909	0.222035	12
hsa04510	Focal adhesion	0.263265	0.223185	12
hsa04935	Growth hormone synthesis, secretion and action	0.263265	0.223185	12
hsa04370	VEGF signaling pathway	0.263265	0.223185	12
hsa04927	Cortisol synthesis and secretion	0.307665	0.260825	12
hsa04622	RIG-I-like receptor signaling pathway	0.307665	0.260825	12
hsa04613	Neutrophil extracellular trap formation	0.307665	0.260825	12
hsa05132	Salmonella infection	0.314848	0.266914	12
hsa04261	Adrenergic signaling in cardiomyocytes	0.323777	0.274484	12
hsa05211	Renal cell carcinoma	0.336183	0.285002	12
hsa05031	Amphetamine addiction	0.336183	0.285002	12
hsa05133	Pertussis	0.336183	0.285002	12
hsa04918	Thyroid hormone synthesis	0.336183	0.285002	12
hsa04020	Calcium signaling pathway	0.336183	0.285002	12
hsa05166	Human T-cell leukemia virus 1 infection	0.336183	0.285002	12
hsa01232	Nucleotide metabolism	0.336183	0.285002	12
hsa05161	Hepatitis B	0.337623	0.286222	12
hsa04218	Cellular senescence	0.337623	0.286222	12
hsa04911	Insulin secretion	0.35905	0.304387	12
hsa04211	Longevity regulating pathway	0.366388	0.310608	12
hsa05235	PD-L1 expression and PD-1 checkpoint pathway in cancer	0.378154	0.320582	12
hsa04914	Progesterone-mediated oocyte maturation	0.384024	0.325559	12
hsa04750	Inflammatory mediator regulation of TRP channels	0.384024	0.325559	12
hsa05215	Prostate cancer	0.384024	0.325559	12
hsa04062	Chemokine signaling pathway	0.384024	0.325559	12
hsa04912	GnRH signaling pathway	0.384024	0.325559	12
hsa04925	Aldosterone synthesis and secretion	0.384024	0.325559	12
hsa01522	Endocrine resistance	0.401148	0.340076	12
hsa05414	Dilated cardiomyopathy	0.401148	0.340076	12
hsa05167	Kaposi sarcoma-associated herpesvirus infection	0.411661	0.348988	12
hsa04620	Toll-like receptor signaling pathway	0.419218	0.355395	12
hsa05205	Proteoglycans in cancer	0.419218	0.355395	12
hsa05142	Chagas disease	0.425383	0.360621	12
hsa04640	Hematopoietic cell lineage	0.445361	0.377558	12
hsa05171	Coronavirus disease - COVID-19	0.445361	0.377558	12
hsa04142	Lysosome	0.445361	0.377558	12
hsa04611	Platelet activation	0.445361	0.377558	12
hsa04114	Oocyte meiosis	0.445361	0.377558	12
hsa04714	Thermogenesis	0.46201	0.391672	12
hsa04270	Vascular smooth muscle contraction	0.46201	0.391672	12
hsa05131	Shigellosis	0.46201	0.391672	12
hsa04068	FoxO signaling pathway	0.46201	0.391672	12
hsa04936	Alcoholic liver disease	0.505403	0.428459	12
hsa05135	Yersinia infection	0.505403	0.428459	12
hsa04915	Estrogen signaling pathway	0.505403	0.428459	12
hsa04962	Vasopressin-regulated water reabsorption	0.505403	0.428459	12
hsa04650	Natural killer cell mediated cytotoxicity	0.505403	0.428459	12
hsa05145	Toxoplasmosis	0.509442	0.431883	12
hsa04934	Cushing syndrome	0.549707	0.466018	12
hsa04913	Ovarian steroidogenesis	0.553198	0.468978	12
hsa05160	Hepatitis C	0.553198	0.468978	12
hsa04530	Tight junction	0.553198	0.468978	12
hsa04022	cGMP-PKG signaling pathway	0.565744	0.479614	12
hsa04060	Cytokine-cytokine receptor interaction	0.568478	0.481932	12
hsa04923	Regulation of lipolysis in adipocytes	0.577118	0.489256	12
hsa04145	Phagosome	0.598228	0.507152	12
hsa04213	Longevity regulating pathway - multiple species	0.620043	0.525646	12
hsa05120	Epithelial cell signaling in Helicobacter pylori infection	0.620043	0.525646	12
hsa04664	Fc epsilon RI signaling pathway	0.621583	0.526951	12
hsa04721	Synaptic vesicle cycle	0.621583	0.526951	12
hsa04920	Adipocytokine signaling pathway	0.624593	0.529503	12
hsa04623	Cytosolic DNA-sensing pathway	0.627449	0.531924	12
hsa04971	Gastric acid secretion	0.63956	0.542192	12
hsa04917	Prolactin signaling pathway	0.63956	0.542192	12
hsa01521	EGFR tyrosine kinase inhibitor resistance	0.63956	0.542192	12
hsa04657	IL-17 signaling pathway	0.63956	0.542192	12
hsa04742	Taste transduction	0.63956	0.542192	12
hsa04662	B cell receptor signaling pathway	0.63956	0.542192	12
hsa05207	Chemical carcinogenesis - receptor activation	0.63956	0.542192	12
hsa05412	Arrhythmogenic right ventricular cardiomyopathy	0.63956	0.542192	12
hsa04080	Neuroactive ligand-receptor interaction	0.63956	0.542192	12
hsa04540	Gap junction	0.644656	0.546511	12
hsa04976	Bile secretion	0.644656	0.546511	12
hsa04512	ECM-receptor interaction	0.644656	0.546511	12
hsa05321	Inflammatory bowel disease	0.644656	0.546511	12
hsa04061	Viral protein interaction with cytokine and cytokine receptor	0.644656	0.546511	12
hsa04970	Salivary secretion	0.644656	0.546511	12
hsa04064	NF-kappa B signaling pathway	0.645852	0.547526	12
hsa05417	Lipid and atherosclerosis	0.652944	0.553538	12
hsa05410	Hypertrophic cardiomyopathy	0.652944	0.553538	12
hsa04972	Pancreatic secretion	0.652944	0.553538	12
hsa04625	C-type lectin receptor signaling pathway	0.652944	0.553538	12
hsa04024	cAMP signaling pathway	0.652944	0.553538	12
hsa04931	Insulin resistance	0.652944	0.553538	12
hsa04922	Glucagon signaling pathway	0.652944	0.553538	12
hsa04916	Melanogenesis	0.652944	0.553538	12
hsa05146	Amoebiasis	0.652944	0.553538	12
hsa04933	AGE-RAGE signaling pathway in diabetic complications	0.659005	0.558676	12
hsa04152	AMPK signaling pathway	0.672855	0.570418	12
hsa04658	Th1 and Th2 cell differentiation	0.685496	0.581134	12
hsa04071	Sphingolipid signaling pathway	0.685496	0.581134	12
hsa04660	T cell receptor signaling pathway	0.687132	0.582521	12
hsa04722	Neurotrophin signaling pathway	0.687132	0.582521	12
hsa04380	Osteoclast differentiation	0.709822	0.601757	12
hsa05020	Prion disease	0.712032	0.60363	12
hsa04550	Signaling pathways regulating pluripotency of stem cells	0.716225	0.607184	12
hsa05162	Measles	0.716225	0.607184	12
hsa04659	Th17 cell differentiation	0.716225	0.607184	12
hsa04072	Phospholipase D signaling pathway	0.725412	0.614973	12
hsa04217	Necroptosis	0.725412	0.614973	12
hsa04921	Oxytocin signaling pathway	0.725798	0.615301	12
hsa04932	Non-alcoholic fatty liver disease	0.726093	0.61555	12
hsa05165	Human papillomavirus infection	0.749976	0.635798	12
hsa04310	Wnt signaling pathway	0.751783	0.637329	12
hsa05203	Viral carcinogenesis	0.782932	0.663736	12
hsa05164	Influenza A	0.799208	0.677534	12
hsa05415	Diabetic cardiomyopathy	0.831909	0.705256	12
hsa04820	Cytoskeleton in muscle cells	0.835746	0.708509	12
hsa05169	Epstein-Barr virus infection	0.836275	0.708958	12
hsa05208	Chemical carcinogenesis - reactive oxygen species	0.836275	0.708958	12
hsa04810	Regulation of actin cytoskeleton	0.841769	0.713616	12
hsa05012	Parkinson disease	0.878355	0.744632	12
hsa05016	Huntington disease	0.893463	0.75744	12
